# Supplementary material for: The Lipoxygenase Gene Family in Poplar: Identification, Classification, and Expression in Response to MeJA Treatment
Source: PLoS One. 2015 Apr 30;10(4):e0125526. doi: 10.1371/journal.pone.0125526 (PMC4415952; doi:10.1371/journal.pone.0125526)
Supplement: S1 Table — (XLS) [file pone.0125526.s003.xls]

## Sheet: Sheet1
Name	Forward primers	Reverse primers	Efficiency values
Ptlox1	TGGATTTTGGAGAGGTTGGTGCTA	TAAGGGAGTTTTTTACCACCGAGT	1.071
Ptlox2	ACAAACACCAAGTGGGATTAGAAGA	AGAAGGTATCAAGGCGTGGAACAA	1.034
Ptlox3	GGAGAACGAAAGAAAGGTGAAAGG	GTCAATGGAACTGAAGAATGGGAAT	1.036
Ptlox4	GGAGAACGAAAGAAAGGTGAAAGG	GTGCGTCAATGGAACTGAAGAATG	1.017
Ptlox5	CAGTTCTTGGGGAGTCCAGTTTTG	TCCTCTTTGGTTCCTTGCTTTTTG	1.068
Ptlox6	AAGCAAGGAACCAAAGAGAAGCAA	GAAATGAACTGGACCACAAGCAAAA	1.075
Ptlox7	CTCAGCGTGCTTCACCCAATCTAT	TCCACTGCCACTCCTCTCTTCTTC	1.097
Ptlox8	CGGGACTTTGAAGCCTCTTGTAAT	CACGCTGAGTTGTCTATTTGTTGC	1.042
Ptlox9	GCAACAAATAGACAACTCAGCGTG	CTCAACTGCCACTCCTCTCTTCTT	1.081
Ptlox10	TAAACCCTGTTGTCATTCGTCGC	CCGGAGTCATTTACACCCACATA	1.039
Ptlox11	ACTTGTTCGTAATGATGGAGAGCG	CCTGTTGCGTTTGATTGCTTGTAC	1.1
Ptlox12	CCTTGTGGAGTGAGGCTTGTGATA	TTTTGGTGGCTTGAAGTTGAGTTG	1.034
Ptlox13	TCCTACATAACTTCCGAGACCCCT	TCATGTCAGGAGTGTCGAAGAGCA	0.917
Ptlox14	AGTGTGGAAAAGGCAACTGAAGAG	AAGAGGGTGATTGAGGAAGTGAAA	0.915
Ptlox15	AATGAGGTGGAAGGGAGAAGGAAG	TGGGTCCTGATGAACAGCACTAAC	1.094
Ptlox16	GTCTTCTGAGTATCCTTATCCCCG	TCCTTGATGTGCTCCTCTGTTATT	0.931
PtLOX17	ACTGTAAAAAGAAGATAAGAGGCACTG	TGTCTTGTTAGTGAAAAAAATACGAGG	0.919
PtLOX18	CCAGACAATCCAAATAATCCCACT	GCTATACCAAGGCTCATCTCAAATC	0.912
PtLOX19	GACAATCCAAATAATCCCACTGAG	TTGTGTCCCTTGCTCTGGAATAA	1.06
Ptlox20	GAGAACGAAAGAACGGTGAAAGGA	GCTACAAGGGTTGAGACCAGAAAGA	1.092
UBQ10	GTTGATTTTTGCTGGGAAGC	GATCTTGGCCTTCACGTTGT	0.92
