# Supplementary material for: The Lipoxygenase Gene Family in Poplar: Identification, Classification, and Expression in Response to MeJA Treatment
Source: PLoS One. 2015 Apr 30;10(4):e0125526. doi: 10.1371/journal.pone.0125526 (PMC4415952; doi:10.1371/journal.pone.0125526)
Supplement: S2 Table — (XLSX) [file pone.0125526.s004.xlsx]

## Sheet: Sheet1
	PtLOX1	PtLOX2	PtLOX3	PtLOX4	PtLOX5	PtLOX6	PtLOX7	PtLOX8	PtLOX9	PtLOX10	PtLOX11	PtLOX12	PtLOX13	PtLOX14	PtLOX15	PtLOX16	PtLOX17	PtLOX18	PtLOX19	PtLOX20
PtLOX1		81.2	72.1	71.8	45.3	53.5	52.5	53	52.5	52.1	51.5	54.1	66.2	54.1	51.4	52.4	52.3	51.5	51.3	72.1
PtLOX2	75.1		75.3	75.2	46.2	54.1	54	54.3	54	53.1	52.9	55.2	67.8	55.2	52.6	53.6	53.2	51.8	51.7	75.1
PtLOX3	64.8	71.5		99.4	45.7	53.4	53.5	54	53.4	52.4	52.1	54.6	66.4	54.2	52.3	53.5	52.6	49.7	49.6	98.4
PtLOX4	64.7	71.3	99.3		45.6	53.4	53.7	54.1	53.6	52.6	52.3	54.6	66.4	54.2	52.4	53.7	52.9	49.8	49.7	98.2
PtLOX5	46.3	47.9	48.1	48.1		59.2	45.9	46.4	45.7	45.8	44.9	48	45.7	48.3	45	45.6	46.4	44.1	44.1	45.7
PtLOX6	45.6	46.3	46.9	46.9	85.9		52.6	53	52.5	51.7	51.8	56.9	52.8	57.5	52.6	52.5	52.2	50.7	50.7	53.2
PtLOX7	42.1	42.7	43.6	43.7	44.6	43.7		97.7	99	86.4	71.9	52.1	53.3	51.9	71.8	90.7	85.3	56.9	56.8	53.3
PtLOX8	42.8	43.3	44.3	44.4	45.7	44.9	97.4		97.1	86.3	71.6	53.1	53.4	52.7	71.4	89.8	84.4	57.5	57.3	53.8
PtLOX9	41.7	42.3	43.3	43.4	44.1	43.2	98.4	96.4		86.2	72	51.8	53.3	51.8	71.9	90.6	85	56.9	56.8	53.3
PtLOX10	40.7	40.9	42.1	42.2	42.4	42	80.7	80.9	80.2		70.2	50.8	51.8	51.1	70.1	86	86	57.2	57	52.5
PtLOX11	41.2	42.8	43.1	43.1	43.5	43.3	72.2	71.7	72	67.8		52	51.9	52.4	92.8	71	70.2	56.6	56.9	52.4
PtLOX12	45.9	48.3	49.2	49.2	53	52.7	44.3	45.5	43.9	42.2	43.3		54.6	91	51.6	51.7	52.1	50.2	50.2	54.5
PtLOX13	61.4	66	64.8	64.8	47.7	46.6	42.5	43.5	42.3	41.6	41.8	48.5		54.4	51.7	52.8	52.1	52.1	52.1	66.6
PtLOX14	46.7	48.3	48.9	48.9	53.1	53.1	43.8	44.7	43.6	41.5	43.5	88.6	48.4		52.2	52.1	51.8	50.5	50.4	54.3
PtLOX15	41.4	43.4	43.9	43.9	43.6	43.9	71.2	70.4	71	66.2	91.5	43	42.4	43.3		71.5	70.3	57	57.2	52.4
PtLOX16	41.9	42	43.2	43.2	42.7	42.7	89	88.3	89	81.2	70.9	43.4	43.1	43.2	70		86.3	56.8	56.8	53.5
PtLOX17	40.1	40.9	42.6	42.9	43.1	42.5	79.8	78.8	79.3	78.4	68.4	43.1	41.6	42.1	67.9	80.5		56.5	56.3	52.5
PtLOX18	39.9	41.4	41.9	41.8	41.8	42.3	48.3	49.9	47.9	45.9	47.5	42	41.9	41.7	46.9	46.8	47.1		97.6	49.8
PtLOX19	40	41.5	42	41.9	41.8	42.3	49	50.6	48.8	46.4	47.9	42	41.8	41.9	47.2	47.3	47.6	95.4		49.6
PtLOX20	64.7	71.6	97.8	97.1	47.8	46.7	43.7	44.7	43.4	42.6	43.3	49.2	65.1	48.9	43.9	43.7	42.4	41.6	41.7
