# Supplementary material for: The Lipoxygenase Gene Family in Poplar: Identification, Classification, and Expression in Response to MeJA Treatment
Source: PLoS One. 2015 Apr 30;10(4):e0125526. doi: 10.1371/journal.pone.0125526 (PMC4415952; doi:10.1371/journal.pone.0125526)
Supplement: S3 Table — (XLSX) [file pone.0125526.s005.xlsx]

## Sheet: Sheet1
Plant lipoxygenase sequences used for phylogenetic analysis
Organism	Sequence ID	GeneBank Accession
Arabidopsis thaliana	AtLOX1	Q06327
	AtLOX2	P38418
	AtLOX3	Q9SMW1
	AtLOX4	Q9FNX8
	AtLOX5	Q9FNX7
	AtLOX6	Q9CAG3
Cucumis sativus	CsLOX2	AAA79186
	CsLOX3	CAA63483
	CsLOX4	CAB83038
Glycine max	GmLOX1	P08170
	GmLOX2	P09435
	GmLOX3	P09186
	GmLOX4	P38417
	GmLOX6	AAA96817
	GmLOX7	P24095
Hordeum vulgare	HvLOX1	P93184
	HvLOX2	Q8GSM3
	HvLOX3	Q8GSM2
	HvLOX4	CAI84707
	HvLOXA	P29114
	HvLOXB	AAB60715
	HvLOXC	AAB70865
Lens culinaris	LcLOX1	P38414
Lycopersicon esculentum	LeLOX1	P38415
	LeLOX2	P38416
	LeLOX3	AAG21691
	LeLOX4	Q96573
	LeLOX5	Q96574
Nicotiana attenuata	NaLOX1	AAP83136
	NaLOX2	AAP83137
	NaLOX3	AAP83138
Nicotiana tabacum	NtLOX1	CAA58859
Oryza sativa	OsLOX1	Q76I22
	OsLOX10	Q0DJB6
	OsLOX2	P29250
	OsLOX2.3	Q6H7Q6
	OsLOX3	Q7G794
	OsLOX3b	Q53RB0
	OsLOX5	Q7XV13
	OsLOX6	Q8H016
	OsLOX7	P38419
	OsLOX8	Q84YK8
	OsLOX9	Q01S17
	OsLOXRCI1	Q9FSE5
Pisum sativum	PsLOX1	AAB71759
	PsLOX2	P14856
	PsLOX3	P09918
	PsLOX7	CAC04380
	PsLOX8	CAA75609
	PsLOX9	CAG44504
	PsLOXG	CAA53730
Phaseolus vulgaris	PvLOX1	P27480
	PvLOX1b	AAB18970
	PvLOX2b	AAG42354
	PvLOX2c	AAF15396
Solanum tuberosum	StLOX1	CAA64765
	StLOX2	AAD09202
	StLOX3	AAB67865
	StLOX4	CAA65268
	StLOX5	CAA65269
Zea mays	ZmLOX1	AAL73499
	ZmLOX2	AAF76207
Triticum aestivum L.	TaLOX1	GQ166692
	TaLOX2	GQ166691
Actinidia deliciosa	AdLOX1	DQ497792
	AdLOX2	DQ497797
	AdLOX3	DQ497795
	AdLOX4	DQ497793
	AdLOX5	DQ497796
	AdLOX6	DQ497794
Vitis vinifera	VvLOXC	FJ858257
	VvLOXO	XP_002273258
