# Supplementary material for: The Lipoxygenase Gene Family in Poplar: Identification, Classification, and Expression in Response to MeJA Treatment
Source: PLoS One. 2015 Apr 30;10(4):e0125526. doi: 10.1371/journal.pone.0125526 (PMC4415952; doi:10.1371/journal.pone.0125526)
Supplement: S4 Table — (XLSX) [file pone.0125526.s006.xlsx]

## Sheet: Sheet1
>AdLOX2
PAPLRCYREEELLTLRGNGNGKLEEWDRVYDYDIYNDLSEPEKGPKHVRPILGGSSEYPYPRRGRTGRPPAETDPRHESRIPLFKSLSIYVPRDERFSHLKFSDLVAYGLKSAVQFIVPEVEAQFDSTPSEFDKFEDILQLYEKGIKKVPNFPLLESIRNQIPLQTLKELLRTDGEQPFRFPTPQVIKEDKSAWRTDEEFAREMLAGINPVVICRLQEFPPNSKLNPQVYNNEASSKTKECIEKNLEGLTIDEALNNKKLFTLDYHDILMPYLRRINSTSTKIYATRTLLFLKNDGTLKPLAIEMSLPHPEDDKLGEVSEVYTPAEHGAEGTIWQLAKAYVAINDSGYHQLISHWLYTHAVIEPFIIATNRQLSVLHPIHRLLHPHFRDTMNVNALARQ…
>AtLOX1
PATLLKYREEELVSLRGTGEGELKEWDRVYDYAYYNDLGVPPKNPRPVLGGTQEYPYPRRGRTGRKPTKEDPQTESRLPITSSLDIYVPRDERFGHLKMSDFLAYALKAIAQFIQPALEAVFDDTPKEFDSFEDVLKIYEEGIDLPNQALIDSIVKNIPLEMLKEIFRTDGQKFLKFPVPQVIKEDKTAWRTDEEFAREMLAGLNPVVIQLLKEFPPKSKLDSESYGNQNSTITKSHIEHNLDGLTVEEALEKERLFILDHHDTLMPYLGRVNTTTTKTYASRTLLFLKDDGTLKPLVIELSLPHPNGDKFGAVSEVYTPGEGVYDSLWQLAKAFVGVNDSGNHQLISHWMQTHASIEPFVIATNRQLSVLHPVFKLLEPHFRDTMNINALARQILING…
>AtLOX2
PEPLKKYRKEELETLQGKNREEVGEFTKFERIYDYDVYNDVGDPDNDPELARPVIGGLTHPYPRRCKTGRKPCETDPSSEQRYGGEFYVPRDEEFSTAKGTSFTGKAVLAALPSIFPQIESVLLSPQEPFPHFKAIQNLFEEGIQLPKDAGLLPLLPRIIKALGEAQDDILQFDAPVLINRDRFSWLRDDEFARQTLAGLNPYSIQLVEEWPLISKLDPAVYGDPTSLITWEIVEREVKGNMTVDEALKNKRLFVLDYHDLLLPYVNKVRELNNTTLYASRTLFFLSDDSTLRPVAIELTCPPNINKPQWKQVFTPGYDATSCWLWNLAKTHAISHDAGYHQLISHWLRTHACTEPYIIAANRQLSAMHPIYRLLHPHFRYTMEINARARQSLVNGGGI…
>AtLOX3
GLRVLREKELKNLRGDGSGVRKLSDRIYDFDVYNDLGNPDKSSELSRPKLGGKEVPYPRRCRTGRQSTVSDKDAESRVEKPLPMYVPRDEQFEESKQDTFAAGRLKAVLHHLIPSLKASIVAEDFADFGEIDRLYKEGLLLKLGFQDDIFKKFPLPKVVVDTLQESTKGLLKYDTPKILSKDKNAWLRDDEFARQAIAGINPVNIERVKTFPPVSNLDPKIYGPQHSALTDDHIIGHLDGFSVQQALEENRLYMLDYHDIFLPFLDRINALDGRKAYATRTIFFLTRLGTLKPVAIELSLPPHGPKHRSKRVLTPPVDATSNWMWQLAKAHVSSNDAGVHQLVNHWLRTHACLEPFILAAHRQLSAMHPIFKLLDPHMRYTLEINALARQSLISADGVI…
>AtLOX4
GIKELREKDLVSVRGDGKGERKPHERIYDYDVYNDLGDPRKTERVRPVLGVPETPYPRRCRTGRPLVSKDPPCESRGKEKEEFYVPRDEVFEEIKRDTFRAGRFKALFHNLVPSIAAALSNLDIPFTCFSDIDNLYKSNIVLGHTEPKDTGLGGFIGGFMNGILNVTETLLKYDTPAVIKWDRFAWLRDNEFGRQALAGVNPVNIELLKELPIRSNLDPALYGPQESVLTEEIIAREVEHYGTTIEKALEEKRLFLVDYHDILLPFVEKINSIKEDPRKTYASRTIFFYSKNGALRPLAIELSLPPTAESENKFVYTHGHDATTHWIWKLAKAHVCSNDAGVHQLVNHWLRTHASMEPYIIATNRQLSTMHPVYKLLHPHMRYTLEINARARKSLINGG…
>AtLOX5
ELIKELREEELKNLRGNEKGGEFKEWDRVYDYAYYNDLGAPDKGPDSVRPVLGGSPELPYPRRGKTGRKSTKSDPKSESRLALLNLNIYVPRDERFSHVKFSDFLAYALKSVTQVLVPEIASVCDKTINEFDSFEDVFHLYDGSIKLANGHTISKLRDVIPWEMFRELVRNDGERFLKYPLPDILKESRSAWRTDEEFAREMLAGLNPVVISRLQEFPPKSCLDSAKYGNQHSSIRTEHIESNMNGLNVQEALEQNKLYILDHHDALMPYLTRINSTNTKTYATRTLLLLQADGTLKPLAIELSLPHAQGESYGSVSKVFTPAEKGVEGSVWQLAKAYAAVNDSGYHQLISHWLQTHAVIEPFIIASNRQLSVVHPIHKLLHPHFRDTMNINALARHVL…
>AtLOX6
SGLRTLREKELENLRGNGKGERKLSDRIYDYDVYNDIGNPDISRELARPTLGGREFPYPRRCRTGRSSTDTDMMSERRVEKPLPMYVPRDEQFEESKQNTFAACRLKAVLHNLIPSLKASILAEDFANFGEIDSLYKEGLLLKLGFQDDMFKKFPLPKIVTTLQKSSEGLLRYDTPKIVSKDKYAWLRDDEFARQAIAGINPVNIERVTSYPPVSNLDPEIYGPGLHSALTEDHIIGQLDGLTVQQALETNRLFMVDYHDIYLPFLDRINALDGRKAYATRTILFLTRLGTLKPIAIELSLPSQSSSNQKSKRVVTPPVDATSNWMWQLAKAHVGSNDAGVHQLVNHWLRTHACLEPFILAAHRQLSAMHPIFKLLDPHMRYTLEINAVARQTLISADG…
>CsLOX4
PESLRKYREEELVNLRGDNRGELKEWDRVYDYACYNDLGMPDSGKKYVRTSLGGTREFPYPRRGRTGRKPAKADPSCEHRLPLLSLDIYVPRDERFRNLKLSDFLAYSVKSVVQSLLPEIKSLCDKTINEFDCFQDVLDLYEGGMSLPTEVLGTLRELVPWQLFRELMRSDGRQFLKFPVPDVIKENKTAWRTDEEFGREMLAGVNPVIIRRLLEFPPVSKLDPKTYGKQNSSITEEHIAEHLNGLTIDQALEMNKLFILDHHDALMPYISRINSTSTKTYATRTLLLLQDNGILKPLAIELSLPHPQGEHHGSVSKVFTPAEHGVEGSVWQLAKAYVAVNDSGYHQLISHWLNTHAVIEPFIIGTNRQLSVVHPIYKLLHPHFRDTMNINAMARQVLI…
>GmLOX1
PAPLVSYREEELKSLRGNGTGERKEYDRIYDYDVYNDLGNPDKSEKLARPVLGGSSTFPYPRRGRTGRGPTVTDPNTEKQGEVFYVPRDENLGHLKSKDALEIGTKSLSQIVQPAFESAFDLKSTPIEFHSFQDVHDLYEGGIKLPRDVISTIIPLPVIKELYRTDGQHILKFPQPHVVQVSQSAWMTDEEFAREMIAGVNPCVIRGLEEFPPKSNLDPAIYGDQSSKITADSLDLDGYTMDEALGSRRLFMLDYHDIFMPYVRQINQLNSAKTYATRTILFLREDGTLKPVAIELSLPHSAGDLSAAVSQVVLPAKEGVESTIWLLAKAYVIVNDSCYHQLMSHWLNTHAAMEPFVIATHRHLSVLHPIYKLLTPHYRNNMNINALARQSLINANGII…
>GmLOX2
AALVGYREEELKNLRGDGKGERKEHDRIYDYDVYNDLGNPDHGENFARPILGGSSTHPYPRRGRTGRYPTRKDQNSEKPGEVYVPRDENFGHLKSSDFLAYGIKSLSQYVLPAFESVFDLNFTPNEFDSFQDVRDLHEGGIKLPTEVISTIMPLPVVKELFRTDGEQVLKFPPPHVIQVSKSAWMTDEEFAREMVAGVNPCVIRGLQEFPPKSNLDPTIYGEQTSKITADALDLDGYTVDEALASRRLFMLDYHDVFMPYIRRINQTYAKAYATRTILFLRENGTLKPVAIELSLPHPAGDLSGAVSQVILPAKEGVESTIWLLAKAYVVVNDSCYHQLMSHWLNTHAVIEPFIIATNRHLSALHPIYKLLTPHYRDTMNINALARQSLINADGIIEKS…
>GmLOX3
PAPLVKYREEELHNLRGDGTGERKEWERVYDYDVYNDLGDPDKGENHARPVLGGNDTFPYPRRGRTGRKPTRKDPNSESRSNDVYLPRDEAFGHLKSSDFLTYGLKSVSQNVLPLLQSAFDLNFTPREFDSFDEVHGLYSGGIKLPTDIISKISPLPVLKEIFRTDGEQALKFPPPKVIQVSKSAWMTDEEFAREMLAGVNPNLIRCLKEFPPRSKLDSQVYGDHTSQITKEHLEPNLEGLTVDEAIQNKRLFLLGHHDPIMPYLRRINATSTKAYATRTILFLKNDGTLRPLAIELSLPHPQGDQSGAFSQVFLPADEGVESSIWLLAKAYVVVNDSCYHQLVSHWLNTHAVVEPFIIATNRHLSVVHPIYKLLHPHYRDTMNINGLARLSLVNDGGV…
>GmLOX4
PAPLLKYREEELKNVRGDGTGERKEWDRIYDYDVYNDLGNPDSGDKYARPVLGGSALPYPRRERTGRGKTRKDPNSEKPSDFVYLPRDEAFGHLKSSDFLAYGIKSVSQDVLPVLTDAFDGNILSLEFDNFAEVHKLYEGGVTLPTNFLSKIAPIPVIKEIFRTDGEQFLKYPPPKVMQVDKSAWMTDEEFARETIAGLNPNVIKIIEEFPLSSKLDTQAYGDHTCIIAKEHLEPNLGGLTVEQAIQNKKLFILDHHDYLIPYLRKINANTTKTYATRTIFFLKDDGTLTPLAIELSKPHPQGEEYGPVSEVYVPASEGVEAYIWLLAKAYVVVNDACYHQIISHWLSTHAIVEPFVIATNRQLSVVHPIYKLLFPHYRDTMNINSLARKALVNADGII…
>GmLOX6
GPLVKYRQEELEVLRGDGTGKRRDFDRIYDYDIYNDLGNPDGGDPRPIIGGSSNYPYPRRVRTGREKTRKDPNSEKPGEIYVPRDENFGHLKSSDFLTYGIKSLSQNVIPLFKSIILNLRVTSSEFDSFDEVRGLFEGGIKLPTNILSQISPLPVLKEIFRTDGENTLQFPPPHVIRVSKSGWMTDDEFAREMIAGVNPNVIRRLQEFPPKSTLDPATYGDQTSTITKQQLEINLGGVTVEEAISAHRLFILDYHDAFFPYLTKINSLPIAKAYATRTILFLKDDGSLKPLAIELSKPATVSKVVLPATEGVESTIWLLAKAHVIVNDSGYHQLISHWLNTHAVMEPFAIATNRHLSVLHPIYKLLYPHYKDTININGLARQSLINAGGIIEQTFLPGK…
>GmLOX7
PAPLLKYRKEELEVLRGDGTGKRKDFDRIYDYDVYNDLGNPDGGDPRPILGGSSIYPYPRRVRTGRERTRTDPNSEKPGEVYVPRDENFGHLKSSDFLTYGIKSLSHDVIPLFKSAIFQLRVTSSEFESFEDVRSLYEGGIKLPTDILSQISPLPALKEIFRTDGENVLQFPPPHVAKVSKSGWMTDEEFAREVIAGVNPNVIRRLQEFPPKSTLDPTLYGDQTSTITKEQLEINMGGVTVEEALSTQRLFILDYQDAFIPYLTRINSLPTAKAYATRTILFLKDDGTLKPLAIELSKPHPDGDNLGPESIVVLPATEGVDSTIWLLAKAHVIVNDSGYHQLVSHWLNTHAVMEPFAIATNRHLSVLHPIYKLLYPHYRDTININGLARQSLINADGII…
>HvLOX1
LRKRELEILRGTGCGERKEHDRIYDYDVYNDLGNPDDDNNPTTRPVLGGKEHPYPRRCRTGRPRSKKDPFSEERSHKEHIYVPRDEAFTERKMGAFDTKKFMSQLHALTTGLKTAKHKSQSFPSLSAIDQLYDDNFRNQPVQPEGGKLRFVIDLLETELLHLFKLEGAAFLEGIRRVFKFETPEIHDRDKFAWFRDEEFARQTIAGMNPMSIQLVTEFPIKSNLDEATYGPADSLITKEVVEEQIRRVMTADEAVQNKKLFMLDYHDLLLPYVHKVRKLDGTTLYGSRALFFLTADGTLRPIAIELTRPKSKKKPQWRQVFTPGCDGSVTGSWLWQLAKAHILAHDAGVHQLVSHWLRTHACTEPYIIAANRQLSQMHPVYRLLHPHFRFTMEINAQAR…
>HvLOX2
GVEKLRKSELEALRGNGCGERKKHDRIYDYDVYNDLGKPESKRPVLGGKEHPYPRRCRTGRPRSKTDPSSEEESHKKGEMYVPRDETFTERKEQAFLTKQLLSQLHGLCTGLKVNKDILPSFPTLASIDALYDDDFRNQPVQPEGGKVRLILDLLAKELVHLVKLEGAEFVEGIRRVFKFETPEIHDMDKLAWFRDEEFARQTLAGMNPLSIQLVTELPIVSKLDELKYGPADSLITKELIEKQINRIMTAEEAVAQKKLFMLDYHDLLLPYVHRVRKLDNKTMYGSRTLFFLADDGTLRPIAIELTRPKSPHKQQWRKVFTPGSGYSGSVTGSWEWQLAKIHVLSHDTGYHQLVSHWLRTHCCVEPYVIAANRQLSQMHPIYRLLHPHFRFTMEINAQ…
>HvLOX3
ALRKKELETLRGDGHSERKFHERVYDYDTYNDLGDPDKNIDHKRPVLGTKEHPYPRRCRTGRPKTLYDPETETRSSPVYVPRDEQFSDVKGRTFSATTLRSGLHAILPAVAPLLNNSHGFSHFPAIDALYSDGIPLPVDGHGGNSFNVINDVIPRVVQMIEDTTEHVLRFEVPEMLERDRFSWFRDEEFARQTLAGLNPICIRRLTEFPIVSKLDPAVYGPAESALSKEILEKMMNGRMTVEEAMEKKRLFLLDYHDVFLPYVHRVRELPDTTLYGSRTVFFLSDEGTLMPLAIELTRPQSPTKPQWKRAFTHGSDATESWLWKLAKAHVLTHDTGYHQLVSHWLRTHACVEPYIIATNRQLSRMHPVYRLLHPHFRYTMEINALAREALINADGIIEE…
>HvLOX4
LRDVRRRELKELRGSGTGVRKTTDRAYDYDVYNDLGNPDKGAGFERPVLGGDKLPYPRRMRTARPSTVTDEGAESRVEYPEPIYVSRDEEFEEGKNEMLSEGAIKALLHNFMPLLVSSVSPDSRDFAGFHDVDNLFKEGLRLKQALHDQLFQKIPFVRKIQENSEGLLRYDTPDIIKKDKFAWLRDDEFARQALAGINPVNIERLQVFPPVSKLDPAVYGPPESAITEEHIIGNLDGMSVQQALEENKLYMLDYHDIFMPFLDRINSLDGRKAYGTRTLFFLTAGGTLKPIAIELCLPPMTDDCKRAKRVFTPPADATSIWLWQLAKAHVCSNDAGVHQLINHWLRTHACMEPFIIAAHRQMSAMHPIFKLLKPHMRYTLKINALARQILINGDGVIES…
>HvLOXA
PAALKPYRDDELRNLRGDDQQGPYQEHDRIYRYDVYNDLGEGRPILGGNSDHPYPRRGRTERKPNASDPSLESRLSLLEQIYVPRDEKFGHLKTSDFLGYSIKAITQGILPAVRTYVDTTPGEFDSFQDIINLYEGGIKLPKVAALEELRKQFPLQLIKDLLPVGGDSLLKLPVPHIIQENKQAWRTDEEFAREVLAGVNPVMITRLTEFPPKSSLDPSKFGDHTSTITAEHIEKNLEGLTVQQALESNRLYILDHHDRFMPFLIDVNNLPGNFIYATRTLFFLRGDGRLTPLAIELSEPIIQGGLTTAKSKVYTPVPSGSVEGWVWELAKAYVAVNDSGWHQLVSHWLNTHAVMEPFVISTNRHLSVTHPVHKLLSPHYRDTMTINALARQTLINAGG…
>HvLOXB
PALLVQYRQDELNNLRGDDTTGEYKEADRVYRYDYYNDLGEPDNDNPRPVLGGTQELPYPRRCRTGRPPTETDPRSESRIPKYKIKEALNIYVPRDERFGHLKLSDFLGYSLKAITEAILPITRTYVDSTPKEFDSFQDIYNLYDGLLKVPDNQHLKELKNKSLQFIKKSLAVAGDDSKLALPHVIKSDQYAWRSDEEFAREMLAAVDPVCIRRLTKFPVKKYLDPSVYGDQSSTITEDQIQLNLEDGLTVRQAMDKKRLFILDHHDNFMPFLDRINKLEGNYIYASRTLLFLKADGTLKPLAIELSQPHPDGIQHGAKSTVYLPADINSGVDGQIWQLAKAYASVDDSAWHQLISHWLNTHAVIEPFVIATNRQLSVVHPVHKLLSPHYRDTLNINAL…
>HvLOXC
PAALKPYRDDELRNLRGDDQQGPYLDHDRVYRYDVYNDLGDSRDVLGGSKDLPYPRRCRTGRKPSDSKPDHESRLLLLVQNVYVLRDELFGHLKQSDLLGYTLKGWLDGIILAIRTYVDLSPGEFDSFADILKLYEGGIKLPNIPALEEVRKRFPLQLVKDLIPKGGDFLLKLPKPEIIKVDQKAWMTDEEFAREMLAGVNPMMIKRLTEFPPKSTLDPSKYGDHTSTMTEEHVAKSLEGLTVQQALAGNRLYIVDQHDNLMPFLIDINNLDASFVYATRTLLFLRGDGTLAPVAIELSSPLIQGELTTAKSAVYTPQHAGVEGWIWQLAKAYASVNDYGWHQLISHWLNTHAVMEPFVIATNRQLSVTHPVYKLLHPHYRDTMNINARARGLLINAGG…
>LcLOX1
PAPLVSYRQEELKTLRGDGTGERQEWDRIYDYDVYNDLGAPDQKATLGRPVLGGSSTLPYPRRGRTGRKKTVKEPQSESRSDTVYLPRDEAFGHVKSSDFLVYILKSASQNIVPQLRSVVTLQLNNPEFNTFEDVRSLYDGGIKLPTDVLSKISPIPLFSELFRSDGEAALKFPPPKVIQVDHSAWMTDEEFAREMIAGVNPHIIKEVLSFPIKSKLDSQLYGDNTSKITKEHLEPNLGGVTVEGAIQTNRLFTPDHHDALFPYLRKINATATKAYATRTVLFLQDNGTLKPLAIELSTPHPDGDSFGPVSKVYLPASEGVEASIWLLAKAFVVVNDSCYHQLVSHWLNTHAVVEPFIIATNRHLSVVHPIHKLLLPHYRDTMNINALARNVLVNAEGI…
>LeLOX1
PELLRKYRENELVTLRGDGTGKREAWDRIYDYDVYNDLGNPDQGKENVRTTLGGSADYPYPRRGRTGRPPTRTDPKSESRIPLILSLDIYVPRDERFGHLKMSDFLTYALKSIVQFILPELHALFDGTPNEFDSFEDVLRLYEGGIKLPQGPLFKALTDAIPLEMIRELLRTDGEGILRFPTPLVIKDSKTAWRTDEEFAREMLAGVNPVIISRLEEFPPKSKLDPELYGNQNSTITAEHIEGKLDGLTIDEAINSNKLFILNHHDVLIPYLRRINTTTTKTYASRTLLFLQDNGSLKPLAIELSLPHPDGDQFGVTSKVYTPSDQGVEGSIWQLAKAYVAVNDSGVHQLISHWLNTHAVIEPFVIATNRQLSVLHPIHKLLYPHFRDTMNINALARQI…
>LeLOX2
PQPLRKYRENELVALRGDGTGKLEEWDRVYDYACYNDLGEPDKGEEYARPILGGSSEYPYPRRGRTGREPTKADPNCESRNPLPMSLDIYVPRDERFGHVKKSDFLTSSLKSSLQTLLPAFKALCDNTPNEFNSFADVLNLYEGGIKLPEGPWLKAITDNISSEILKDILQTDGQGLLKYPTPQVIQGDKTAWRTDEEFGREMLAGSNPVLISRLQEFPPKSKLDPTIYGNQNSTITTEHVQDKLNGLTVNEAIKSNRLFILNHHDIVMPLLRKINMSANTKAYASRTLLFLQDDRTLKPLAIELSLPHPDGDQFGTVSKVYTPADQGVEGSIWQFAKAYVAVNDMGIHQLISHWLNTHAVIEPFVVATNRHLSVLHPIHKLLHPHFRNTMNINALARE…
>LeLOX3
PELLRKYRENELVALRGDGTGKLEEWDRVYDYAYYNDLGDPDKGQEYARPVLGGSSQYPYPRRGRTGRKPTKTDPNTESRIPLLMSLDIYVPRDERFGHVKMSDFLTFALKSISQLLLPEFKALFDSTPNEFDSFADVLKIYEGGIKLPQGPLFKAIVDAIPLEILKQLLSTDGEGLLKYPTPQVIQEDKSAWRTDEEFGREMLAGINPVIISRLQEFPPKSKLDPKIYGNQTSTITREQIEDKLDGLTVDEAVKTNRLFILNHHDILMPYVRRINTTTNTKMYATRTLLFLQDDGTLKPLAIELSLPHPDGDQFGAVSEVFTPSDQGVEGSIWQLAKAYAAVNDSGVHQLVSHWLNTHTVIEPFVIATNRQLSVLHPIHKLLLPHFRDTMNINALARQ…
>LeLOX4
LREGRTRTLRGDGVGERKVFERIYDYDVYNDLGEVVSNNDDAKRPILGGKKLPYPRRCRTGRQRSKKDPLYETRSTFVYVPRDEAFSAVKSLTFSGNTVYSALHAVVPALESVVSDPDLGFPHFPAIDSLFNVGVDLSGLSDKKSSLFNIVPRLIKSISETGKDVLLFESPQLVQRDKFSWFRDVEFARQTLAGLNPYSIRLVTEWPLRSNLDPKVSGPPESEITKELIENEIGNNMTVEQAVQQKKLFILDYHDLLLPYVNKVNELKGSVLYGSRTIFFLTPHGTLKPLAIELTRPPIDDKPQWKEVYSPNNWNATGAWLWKLAKAHVLSHDSGYHQLVSHWLRTHCCTEPYIIATNRQLSAMHPIYRLLHPHFRYTMEINALAREALINANGIIESS…
>LeLOX5
AGLKSLRERELRELRGDGKGVRKLSDRIYDYDIYNDLGNPDRGIDFARPKLGGEGNVAYPRRCRSGRVPTDTDISAESRVEKPNPTYVPRDEQFEESKMNTFSTSRLKATLHNLIPSLMASISSNNHDFKGFSDIDSLYSKGLLVKLGLQDEVLKKLPLPKVVSTIKEGDLLKYDTPKILSKDKFAWLRDDEFARQAIAGVNPVSIEKLQVFPPVSKLDPEIYGPQESALKEEHILGHLNGMTVQEALDANKLFILDHHDVYLPFLDRINALDGRKAYATRTIYFLSDVGTLKPIAIELSLPQTGPSSRSKRVVTPPVCATGNWMWQIAKAHVCANDAGVHQLVNHWLRTHASLEPFILAAHRQLSAMHPIYKLLDPHMRYTLEINGLARQSLINADGV…
>NaLOX1
PAPLLKYRENELLTLRGDGTGKLEAWDRVYDYALYNDLGDPDQGAQHVRPILGGSSDYPYPRRGRTGRAPTRTDPESESRIPLLLSLDIYVPRDERFGHLKLSDFLTYALKSMVQFILPELHALFDSTPNEFDSFEDVLRLYEGGIKLPQGPLFKALISSIPLEMVKELLRTDGEGIMKFPTPLVIKEDKTAWRTDEEFGREMLAGVNPVIIRNLQEFPPKSKLDPQVYGNQDSTITIQHIEDRLDGLTIDEAIKSNRLFILNHHDTIMPYLRRINTTTTKTYASRTLLFLQDNGCLKPLAIELSLPHPDGDQFGAISKVYTPTDEGVEGSIWELAKAYVAVNDSGVHQLISHWLNTHAVIEPFVIATNRQLSVLHPIHKLLHPHFRDTMNINAMARQI…
>NaLOX2
SAIKRLRERELVIMRGDGYGERKQFERIYDYDVYNDIGDPDANDDAKRPVLGGQEFPYPRRCRTGRPRSKTDPLSESRSNFVYVPRDEAFSEVKSLTFSGNTLYSVLHAVVPALESVAVDDPNAGFPHFPAIDSLFNVGVRLPPLNDKSSLLNIIPRLIKAISDTQKDVLLFETPELLQRDKFSWFKDVEFARQTLAGLNPYSIRLVTEWPLKSKLDPEIYGPPESAITKELIELEIAGFMTVEEAVKQKKLFILDYHDLLLPYVNKVNELKGRVLYGSRTLFFLTPDGTLRPLAIELTRPPVHDKPQWKEVYCPTWHATGSWLWKLAKAHVLAHDSGYHQLVSHWLRTHCATEPYIIATNRQLSAIHPIYRLLHPHFRYTMEINALAREALINANGII…
>NaLOX3
AGLKSLRERELRDLRGDGTGVRKLSDRVYDYDIYNDLGNPDKGIDFARPKLGGSNNVPYPRRCRTGRAPTDTDMSAESRVEKPKPLYVPRDEQFEESKMNAFRTGRLKAVLHNLIPSLMASISTNNHDFKGFSDIDSLYSKGLLLKLGLQDEMLKKLPLPKVVSSIQEGDLLKYDTPKILSKDRFAWLRDDEFARQAIAGVNPVNIERLQVFPPVSKLDPEIYGTQESALKEEHILGHLNGMTVQEALDANRLYIVDYHDVYLPFLDRINALDGRKAYATRTIFFLSDLGTLKPIAIELSLPQTGPSSRSKRVVTPPVDATGNWMWQLAKAHVCSNDAGVHQLVNHWLRTHACLEPFILAAHRQLSAMHPIYKLLDPHMRYTLEINALARQSLISADGV…
>NtLOX1
PDTLRKYRENELVTLRGDGTGKLEEWDRVYDYAYYNDLGDPDKGQDLSRPVLGGSSEYPYPRRGRTGRKPTKTDPNSESRIPLLMSLDIYVPRDERFGHIKLSDFLTFALKSIVQLLLPEFKALFDSTHNEFDSFEDVLKLYEGGIKLPQGPLLKAITDSIPLEILKELLRSDGEGLFKYPTPQVIQEDKTAWRTDEEFGREMLAGVNPVIISRLQEFPPKSKLDPKIYGNQNSTITREQIEDKLDGLTIDEAIKTNRLFILNHHDILMPYLRRINTSTDTKTYASRTLLFLQDNGTLKPSAIELSLPHPDGDQFGAVSKVYTPADQGVEGSIWQLAKAYAAVNDSGVHQLISHWLNTHAAIEPFVIATNRQLSALHPIYKLLHPHFRETMNINALARQ…
>OsLOX1
PEALRPYREDELRYLRGEDRQGPYQEHDRIYRYDVYNDLGEPDRDNPRPVLGGSQKHPYPRRGRTGRIPTKKDPNSESRLSLLEQIYVPSDERFAHLKMSDFAGYSIKAIVQGILPAIRTYVDLTPGEFDSFEDILKLYRGGLKLPSIPALEELRKSFPVQLIKDLLPVGGSYLLKFPKPDIIKENEVAWRTDEEFAREILAGLNPMVIRRLTEFPPKSTLDPSKYGDQTSTITPAHIEKNLEGLSVQQALDSNRLYILDHHDHFMPFLIDINSLDGIFTYATRTLLFLRDDDTLKPLAIELSLPHIEGNLTSAKSKVHTPASSGIESWVWQLAKAYVAVNDSGWHQLISHWLNTHAVMEPFVIATNRQLSVTHPVYKLLQPHYRDTMTINALARQTLI…
>OsLOX2
IEALRKKELETLRGDGTGERKFFDRVYDYDVYNDLGDPDFKIEHLRPVLGGDEHPYPRRCRTGRPHTEIDPRTEKRRGPVYVPRDEQFSDVKGMTFSATTLRSGLHAMLPALEPLLANQELRFPHFPAIDGLYSVGIPLPAQLAAAGAATATAGGAAASSSTSTNIVGGVIPRLVRMIEDTTDHVLRFDVPEMFERDRFSWFRDEEFARQVLAGVNPICIQLLTEFPIVSKLDPEVYGPPESALTKELLESQIVESVTVEEAMAQRRLFILDYHDVFLPYVHRVRERPETTLYGSRTVFFLTGAGTLSPLAIELARPQSPTRPQWRRAFVHGPDATASWLWKLAKAHVLSHDTGYHQLVSHWLRTHCCVEPYIIAANRQLSRMHPVHRLLHPHFRYTME…
>OsLOX3
PAALKPYRDDELRNLRGDDQQGPYEEHDRVYRYDVYNDLGSPDSGNPRPILGGSPDTPYPRRGRTGRKPTTTDPDSESRLSLVEQIYVPRDERFGHLKMADFLGYSIKAIAEGIVPAIRTYVDTTPGEFDSFQDILDLYEGGLKLPDVPALEELRKRFPLQLVKDLLPAAGDYILKLPMPQIIKQDKEAWRTDEEFAREVLAGVNPMMITRLTEFPPKSSLDPSKFGDHTSMITAAHIGSNLEGLTVQQALDSNRLYILDHHDRFMPFLIDVNGLEGNFIYATRTLFFLRGDGTLAPLAIELSEPMIQGDVTAAKSTVYTPASTGVEAWVWQLAKAYVAVNDSGWHQLISHWLNTHAVMEPFVIATNRQLSVTHPVHKLLSPHYRDTMTINALARQTLI…
>OsLOX3b
PAPLIPYRQEELNILRGDGKIGPYKEHDRIYRYDYYNDLGQPDKGSKLVRPVLGGSQELPYPRRGRTGRAPTKTDPNTESRLPLLDLNIYVPRDERFGHLKMSDFLGYSLKAIVEGVLPIIRTYVDTTPKEFDSFQDIMELYEGGLKVANASALAEIKKRVPFELIKSLLPVAGDQVLKLPLPHVIKEDKFAWRTDEEFAREMLAGVNPVMIKRLTNFPAKSTLDPNVYGDHTSKITEAHIKHNMEGLTVQNALKGNRLFILDHHDHFMPFLDKINKLDGNFIYASRTILLLKDDGTLKPLAIELSLPHPDGQQHGAVSKVYTPANTGVESQIWQLAKAYASVNDSAWHQLISHWLNTHAVIEPFVIATNRQLSVVHPVHKLLSPHYRDTMNINALARQ…
>OsLOX5
LRELRLRELADLRGDGTGERRITDRVYDYDVYNDLGNPDKGVASARPVLGGEQMPYPRRMRTGRPSTATDASAESRVEYPEPIYVSRDEEFEEGKNEMLSEGAIKALLHNFMPLLVSSVSPDIRDFAGFHDVDNLFKEGLRLKQALHDQLFQKIPFVRKIQENSEGLLRYDTPDIIKKDKFAWLRDDEFARQALAGINPVNIERLQAFPPVSKLDPAVYGPPESAITEEHIIGHLDGMSVQEAVEGSRLYMLDYHDIFLPFLDRINAQDGRKAYGTRAVFFLTAAGTLKPIAIELCLPPMTDGCKRAKRVFTPPADATSNWLWQLAKAHVCSNDAGVHQLINHWLRTHACMEPFIIAAHRQMSAMHPIFKLLKPHMRYTLKINALARQILINGDGVIES…
>OsLOX6
LRELREKELKDLRGDGTGVRKLSDRIYDYATYNDLGNPDKGKEFIRPILGGEKIPYPRRCRTGRPPTDTNMLAESRVEKPHPIYVPRDEAFEELKQGAFSSGRLRAVLHTLIPSLIASISAETHNFQGFHHIDNLYKEGLRLKLGLQEHLFQKIPLVQKIQESSEGMLRYDTPSILSKDKFAWLRDDEFARQAVAGINPVNIERLQVFPPVSKLDPAIYGPPESSITETHIAGHLNGLTVQQAMDEAKLFIVDYHDAYLPFLDRINAIDGRKAYATRTIFFLTEAGTLKPIAIELSLPPAKPGEPRPSKVLTPPYDATSNWLWMLAKAHVSSNDAGVHQLVNHWLRTHATMEPFILAAHRHMSAMHPIFKLLHPHMRYTLEINALARQSLINADGVIES…
>OsLOX7
AGLRSYRKNDLQQKRGDGTGEREADDRVYDYDVYNDLGNPDSNGDLARPVLGGNKQFPYPRRCRTGRPPSKKDPKSETRKGNVYVPRDEEFSPEKEDYFLRKTVGSVLQAAVPAAQSLLLDKLKWNLPFPSFFVIDKLFEDGVELPGVDKLNFLESVVPRLLEHLRDTPAEKILRFETPANIQKDKFAWLRDEEFARETLAGINPYAIELVREFPLKSKLDPAVYGPAESAITADLLEEQMRRVMTVEEAISQKRLFMLDFHDLFLPYVHKIRSLDHTTMYGSRTVFFLTDDGTLQLLAIELTRPASPSQPQWRQVFTPSTDATMSWLWRMAKAHVRAHDAGHHELITHWLRTHCAVEPYIIAANRQLSEMHPIYQLLRPHFRYTMRINARARSALISA…
>OsLOX8
AGLRSYREEDLKQKRGNGAGQREADDRVYDYDVYNDLGNPDSNGDLARPVLGGSKQFPYPRRCRTGRPPSKKDPKSETRKGNVYVPRDEEFSEVKNAQFLLKTLQSVLHAAVPAAQSALIDNLSLNLPFPSFFVIDKLFEDGVELPGVEKLGFLHSIVPRLLELLRDSPGDKILLFDTPANVQKDKFAWLRDEEFARETLAGINPYAIELVREFPLKSKLDPAVYGPAESAITADLLEEQMRRVMTVEEAISQKRLFMLDFHDLFLPYVHKIRSLKHTTMYGSRTIFFLTDDGTLRLLAIELTRPASPSQPQWRQVFTPSTDTTKSWLWRMAKAHVRAHDAGHHELITHWLRTHCAVEPYIIAANRQLSEMHPIYQLLHPHFRYTMRINALARSRLISA…
>OsLOXRCI1
VKNLRKEELRAIRGDGRGERKEWERIYDYDVYNDLGDPDNDPATRRPVLGGRGRPYPRRCRTGRRRCRTDPSSESPPAKDGAGIYVPRDEAFTERKAGAFATKKALSALSAFTTAQRVSGDRRRGFPSLAAIDALYEDGYKNRPSSSQQEADNLEGYFREVLQKQVKLLLKGEKEEFKEELRKVFKFQTPEIHDKDKLAWFRDEEFARQTLAGMNPLSIQLVRDTDFPIFSKLDEETYGPGDSLITKELIEEQINGVMTAEEAVEKKKLFMLDYHDVLLPFVHAVRELDDTTLYASRTLFFLTEDGTLRPIAIELTRPKSPNTPQWRQVFTPGSSVAASWLWQLAKTHVLAHDTGYHQLVSHWLRTHCCVEPYVIAANRRLSQMHPIYRLLHPHFRFTM…
>PsLOX1
PAALKAFREEELQNLRGDGTGERKEYDRIYDYDVYNDLGNPDSGDKLARPVLGGSSTFPYPRRVRSGRKPTRKDPKSEKPGAIYVPRDENFGHLKSSDFLMFGIKSLSHDVLPLFQSVIFDLNFTPNEFDSFDEVRGLYEGGIKLPTDIISKISPLPALKEIFRTDGEQVLKFPPPHVIKVSKSAWMTDEEFGREILAGVNPCVIRLLQEFPPKSSLDATIYGDQSSTITKEHLETNLGGLTVEEALNGKRLFLLDYHDAFMPYLERINISAKAYATRTILFLKDDGTLKPLAIELSLPHSNGIQYGAESKVFLPAEEGVESTIWLLAKAHVVVNDSSYHQLMSHWLNTHAVMEPFIIATNRHLSVLHPINKLLYPHYRDTININGLARQSLINAGGII…
>PsLOX2
PSPLVKYREEELQTLRGDGTGERKLHERIYDYDVYNDLGNPDHGEHLARPILGGSSTHPYPRRGRTGRYPTRKDPNSEKPATETYVPRDENFGHLKSSDFLAYGIKSVSQCVVPAFESAFDLNFTPNEFDSFQDVRNLFEGGIKLPLDVISTLSPLPVVKEIFRTDGEQVLKFTPPHVIRVSKSAWMTDEEFAREMLAGVNPCMIRGLQEFPPKSNLDPAEYGDHTSKISVDVLNLDGCTIDEALASGRLFILDYHDTFIPFLRRINETSAKAYATRTILFLKENGTLKPVAIELSLPHPDGDKSGFVSKVILPADEGVESTIWLLAKAYVVVNDSCYHQLMSHWLNTHAVIEPFVIATNRQLSVVHPINKLLAPHYRDTMMNINALARDSLINANGLI…
>PsLOX3
PAPLVHYREEELNNLRGDGTGERKEWERIYDYDVYNDLGNPDSGENHARPVLGGSETYPYPRRGRTGRKPTRKDPNSESRSDYVYLPRDEAFGHLKSSDFLTYGLKAVSQNVVPALESVFFDLNFTPNEFDSFDEVHGLYEGGIKLPTNILSQISPLPVLKEIFRTDGENTLKYPPPKVIQVSRSGWMTDEEFAREMLAGVNPNVICCLQEFPPRSKLDSQIYGDHTSKISKEHLEPNLEGLTVEEAIQNKKLFLLDHHDSIMPYLRRINSTSTKAYATRTILFLNNNQNLKPLAIELSLPHPQGDEHGAVSYVYQPALEGVESSIWLLAKAYVIVNDSCYHQLVSHWLNTHAVVEPFVIATNRHLSCLHPIYKLLYPHYRDTMNINSLARLSLVNDGG…
>PsLOX7
PAALSHFRKEELLNLRGDGTGERKVYDRIYDYDVYNDLGNPDYGDKFVRPVLGGSSTYPYPRRVRSGRKSTRKVTDPKSEKQGEIYVPRDENFGHLKSSDFLMYGIKSISQTVMPLLKSVICDEFSSFEDVRGLYEGGIKLPTDILSQIAPLPALKEILRTDGEQALKFPPPHVIKVSKSAWMTDEEFGREMVAGVNPCVIALLQEFPLKSTLDTVVYGDQSSTITKEQLETNLGELTVEQALDGKRLFVLDYHDAFMPYLERINTRAKAYATRTILFLKDDGTLKPIAIELSLPHSNGVQYGAESKVILPAEDGSVESTIWLLAKAHVIVNDSCYHQLMSHWLNTHAVIEPFIIATNRHLSVLHPINKLLYPHFRDTININGLARQALINADGIIEQT…
>PsLOX8
PAPLVYYRQEELQNLRGDGTGQRKDWERIYDYDVYNDLGNPDENVNLARPVLGGSSTHPYPRRVRSGRKPTTKDPKSEKPGALYVPRDENFGHLKSSDFLTYGIKSLSQDVIPLFKSVIFDLNFTPNEFDSFDEDALFEGGIELPTNVLSKISPLPVLKEIFRTDGEQVLKFPPPHVIKVSKSAWMTDEEFGREMIAGVNPCVIRLLKEFPPKSTLDTTLYGDQTSTIKKEHLEINLGGLTVEKAVNDQRLFILDYHDAFIPYLNKINKNAKAYATRTILFLKDDGTLKPLAIELSLPHPSGLQYGAESKVILPSDQGVDSTIWLLSKAHVIVNDSCYHQLMSHWLNTHAVVEPFIIATNRHLSVLHPINRLLDPHFRDTININSLARAALINADGIIE…
>PsLOX9
PLVYYIHEELKTLRGDGTGERQVWERIYDYDVYNDLGEPDKDDTLARPTLGGSSTLPYPRRGRTGRKPTEKDPKSESRSGYFYIPRDELLGHVESSDFLVDVFKLVSQNVIPQIRSVDQPEFNTFEDVLSLFYGESSNFSVPKVIQVDHSAWMTDEEFAREMIAGVNPNVIEKLSEFPPESKVDRQLYGDNTTTITKEQLEANMDGVNVEQAIQNNRLYILDHYDSLFPFLRKINATGAKAYATRTILFLQDDGTLKPLAIELSIPHPKGDIFGPVSKVYLPATEGVEASIWLLAKAYVVVNDSCYHQLISHWLHTHAVVEPFIIATKRHLSVVHPIHKLLLPHYRNTMNINAGARNTLISAAGIIESTYLLGKYTMEMSAVVYKDWVFTQAGLPTDLI…
>PsLOXG
PAPLVHYRQEELKTLRGDGTGERKEWDRIYDYDVYNDLGAPDQKATLARPVLGGSSILPYPRRGRTGRKPAKKDPNSESRSDFVYLPRDESFGHLKSSDFLAYILKSASQNLIPQLRSIVTLQLKQPEFNTFEDVRSLYEGGIKVPTNFLSDISPIPLFKEIFRSDGAAALKFSKPKVVQVDHSAWMTDEEFAREMIAGVNPHIIKKLVEFPARSKLDTQLYGDNTSTVTKGHLEPNMGGVTVEQAIQNHRLYILDHHDTVFPYLRKINATDTKAYATRTFLFLQNNGTLRPLAIELSKPRPQDDSYGPISEVYLPASEGVEGSIWLLAKAYVVVNDSCYHQLVSHWLNTHAVVEPFIIATNRHLSVVHPVHKLLLPHYRDTMNINSLARNVLVNAEGI…
>PtLOX1
SGLRRLRKEEIIILRGNGLGKQQAGDRIYDYDVYNDIGDPDKSSELARPVLGGKKLPYPRRCRTGRPRSEIDPTSEIRKGDFYIPRDEASSEVKQITFYAKTSVSLIQAFVPSIGNAITCADHGFEYFTSIESLYDEELELPPLPNEGLWKTLLPQLFKAINIPNGEDMLRFEMPKTMKRDKFCWLRDGEFGRQILAGLNPFSIKLVMEWPINSKLDPQIYGPPESMLTTELIEAQIGGLIKVHEAIKQRKLFILDYHDLLLPFVSKVREIEGTTLYGSRTLFFLTPEGTLRPLAIELTRPPIDGKPQWKQVFTPCDHSTGLWLWILAKAHVLAHDSGYHQLVSHWLRTHCVTEPYIIATHRQLSVMHPIFRLLHPHFRNTMAINALARESLINAGSII…
>PtLOX10
PAPLRKYREEELVKLRGDGKGELKEWDRVYDYAYYNDLGDPDEGAKYVRPVLGGSSEYPYPRRGRTGRAATESDPNSESRLPILTSLNIYVPRDERFGHLRMADFLGYALKLVAQVVKPGLEGLFDSTPNEFDSFDDVFKLYEGGIELPHGPLVDNIREKIPLQMLKEIFRTDGENLFEFPMPQVIEGNKTGWRTDEEFGREMLAGLNPVVIRRLEEFPPKSKLDSKQYGDQNSKITEEDIKNNLEGLTTDEAIKKNRMFILDHHDALMPYLRKINTPSKNTYATRTLLFLKDDGTLKPLVIELSLPHEEGDEFGAISKIYTPAEHGVEGSIWQLAKAYVGVNDSGYHQLISHWLHTHAAIEPFVIATNRHLSVLHPIYELLKPHFRDTMNINALARQV…
>PtLOX11
PEPLRLYREEELINLRGNGKGELKEWDRVYDYDYYNDLGSPDKGEGYARPILGGTEEHPYPRRGRTGRRKTKNDPHCEQRLPLISLDIYVPRDERFGHLKFSDFLAYALKSLGQVLLPEITSLCDKTINEFDTFEDVLNLYEGGIKLPNGPTISKIRDHIPWEMLKELVRNDGERLLKFPKPDVIKADKSAWRTDEEFAREMLAGVNPVIISRLQDFPPASKLDPKVYGNQNSSIGKELIEENMDGLTVVQAIKRNRLYILDHHDALMPYLRRINSTSTKTYASRTILFLQDDGTLKPLSIELSLPHPQGDRHGAVSKVFTPAEQGVEGSVWQLAKAYAAVNDSGYHQLVSHWLNTHAVIEPFVIATNRQLSVLHPIYKLLHPHFRDTMNINALARQIL…
>PtLOX12
IKDLRREDLLSLRGNGKGERKPHDRIYDYALYNDLGNPDKDDELARPVLGGEKWPYPRRCRTGRPPTKKDPKCETRIEKPHPVYVPRDETFEEIKRNTFSTGRLKALLHNLIPAIAATLSSSDIPFTCFSDIDKLYNDGFILKTEELSEIVQNPFLGNFMKRVLSVSERLLIYDIPAVIKRDRFAWLRDSEFARQTLAGVNPVNIEILKVEFPILSKLDPAVYGPPESAITEELIEHELHGMSVEKAIEEKRLFILDYHDMLLPFIEKMNSLPGRKAYASRTVFFYDQAGILRPIVIELSLPPSPSSPCNKHVYIHGPDATTHWIWKLAKAHVCSNDAGVHQLVNHWLRTHACMETYLIATHRQLSAMHPIYKLLHPHTRYTLEINALARQSLINGGGI…
>PtLOX13
DGLKRLREQELEDIRGNGEGERKSHERIYDYDTYNDLGFPDISSKLARPVLGGKERPYPRRCRTGRPRTRKDPSSESKSLINYVPRDEVFSEVKQITFSAKTLKSVLNALLPSIESVFEDPKLGFPYFNAIDSLFDEGVTLPKPKNTGFLRTVLPRLVKTFREGGDELLLFDTPDMIDRDKFSWFKDEEFSRQTLAGLNPFSIQLVTEWPLTSKLDPEIYGPPESMITTELLEKEIGGIMTVEEAMKQKRIFMLDYHDLYLPYVNKVRELEGTTLYGSRTLFFLMENGTLRPLAIELTRPPSGDKPQWKQVFTPSCSDATGCWLWRLAKAHVCAHDSGYHQLVIHWLRTHCCAEPYIIAANRQLSAMHPINRLLRPHFRYTMEINGLARESLINAAGII…
>PtLOX14
IKDLRREDLLSLRGNGKGKRKPHDRIYDYALYNDLGNPDKDEELARPALGCEKWPYPRRCRTGRSPTKKDPNCETRVEKPHPVYVPRDETFEEIKQNTFSTGRLKALLHNLIPAISATLSSSDIPFTCFSDIDKLYNDGFVLKSDELNEIAQNPFLGNLMKQVLSVGERLLKYETPIVIKRDRFAWLRDSEFARQTLAGVNPVNIEILKEFPILSKLDPAVYGPPESALTKRLIEQELNGMSVEKATEENRLFILDHHDMLLPFMEKMNSLPGRKAYASRTVFFHDRANMLRPIAIELSLPQSPSSPGEKRVYTHGHDATTHWIWKLAKAHVCSNDAGVHQLVNHWLRTHACMETYIIATHRQLSAMHPIYKLLHPHMRYTLEINAIARQSLINGGGII…
>PtLOX15
PEPLRLYREEELLNLRGHGKGELKEWDRVYDYDYYNDLGNPDKGEEYARPILGGTEEYPYPRRGRTGRRKTKTDPHTEKRLPLLSLDIYVPRDERFGHLKFSDFLAYALKSLVQILLPEIKSLCDKTINEFDTFEDVLNLYEGGIKLPNKPTLHKIRDHVPWEMLRELVRNDGERFLKFPKPDVIKADKSAWRTDEEFAREMLAGVNPVIISRLQEFPPASKLDPKAYGNQNSSIRKELIEENMNGLTVDQALKSNRLYILDHHDALIPYLRRINSTSTKTYASRTILLLQDDGTLKPLAIELSLPHPQGDHHGAVSKVLTPAEHGVEGSVWQLAKAYAAVNDSGYHQLVSHWLNTHAVIEPFVIATNRQLSVIHPINKLLHPHFRDTMNINALARQIL…
>PtLOX16
PAPLRKYREEELVHLRGNGEGELKEWDRVYDYAYYNDLGDPDKGPKYVRPVLGGSSEYPYPRRGRTGRAATESDPNTESRQPLLMSLNIYVPRDERFGHLKMADFLAYALKSIAQFVKPELEALCDSTPNEFDSFDDVLKLYEGGFELPEGPLLDNLRKNIPLEMLKEIFRTDGENLFKFPKPQVIQDNHSAWRTDEEFGREMLAGVNPVIIRRLEKFPPKSKLNSKQYGDQNSSITEEHIKDNLDGLTIDEAIKNNRMFILDHHDELMPYLRRINSTTTKTYASRTLLFLKDDGTLKPLVIELSLPHDKGDEFGAISKVYTPAEDGVEGTIWQLAKAYVGVNDSGYHQLISHFLNTHAVSEPFVIATNRQLSVLHPIYKLLEPHFRDTMNINALARQT…
>PtLOX17
PAPLRKYREEELFLLRGNGEGELKEWDRVYDYDFYNDLGSSKKGSEYFRPVLGGSSEYPYPRRGRTGRKKEADPNTESRLPLLKSLSIYVPRDERFGHLKLADFLAYALKTVAQVVKNGVDTFVDTTPNEFDSFDDVLKLYEGGYELPHVPLLDNIRKIFPLEFLEEIFRTDGERFFEFPKPQVIKDNHSAWRTDEEFGREMLAGVNPVLIRRLEEFPPKSKLNRELYGDQNSKITEEHIQNSLDGLTIDEAIRNNRMFILDHHDALMPYLRRINSTSTKTYATRTLLFLKDDGTLKPLAIELSWLHEEGYKYGSNSEVYTPAETGVESSIWQLAKAYVGVNDSGYHQLISHWLHTHAVMEPFVIATNRHLSVLHPIYKLLEPHFRDTMNINALARQIL…
>PtLOX18
SALVELRKLELASLRGDGKQVRKEWDRIYDYDYYNDLCNPDKGQEHIRPVLGGSELHPYPRRVRTGHPPSNTEPSTESRTETINLDIYVPLDERFSPKKLSEFISNSIQATVHFIITEADSLFKQDSSSFESFDEIHDMFSSKRSNAVEGKAKDKLKGKVKERLKKLVPDVLFKEITYAGKEDLVKFPLPQIIRENELAWGNDEEFGRQMLAGTNPTRIQSLQEFPPEGRYGVSTIEASHIEHNLDGLTLFEAMNEWRIFILDHHDYLMSYLSKINTKGVCAYASRTLFFLRTDDTLKPLAIELSLPGSNEDTEVSRVFLPANQGTEAALWQLAKAHVAANDSAYHQLISHWLHTHAVVEPFIIATRRQLSVMHPINWLLRPHFKDTMHINALARSILI…
>PtLOX19
SALVELRKLELVSLRGDGKQVRKEWDRIYDYDYYNDLCNPDKGQEHIRPVLGGSELHPYPRRVRTGHPPSNTEPSTESRTETINLDIYVPPDERFSPKKLSEFISNSIQATVHFIITEADSLFKQDSSSFESFDEIHDMFSSKRSKAVEGKAKDKLKGKVKERLKKLVPDVLFKEITYAGKEDLAKFPLPQIIRENELAWGNDEEFGRQMLAGTNPARIQSLQKFPPEGRYGMSTIEASHIEHSLDGLTLFEAMNEWRIFILDHHDYLMPYLSKINTNGVCAYASRTLFFLRTDDTLKPLAIELSLPGSSEDTEVSRVFLPANQGTEAALWQLAKAHVAANDSAYHQLISHWLHTHAVVEPFIIATRRQLSVMHPINWLLRPHFKDTIHINALARSILI…
>PtLOX2
GIRRLREEELVLLRGNGQGQRKAGDRIYDYDVYNDIGNPDKKPELARPVLGGKEHPYPRRCRTGRPRCETDPSSEKRVSAFYVPRDEAFSEVKQLTFSAKTLYSLFHALIPSIGNVIDDANLGFPYMTAIDSLFSEGIEMPPLTKEGFWKEVMPRLFKVIAGGGDVLRFEVPKPMERDKFFWFKDEEFARQTLAGLNPYSIKSVTEWPLKSELDPEIYGPPESAITSELLEAEIGGVTRVDKAIREKKLFILDYHDLLLPFVSKVREIKGTTLYGSRTVFFLTPEGTLRPLAIELTRPPMDGKPQWKQVFTPCYHSTGCWLWRLAKAHVLAHDSGFHQLVSHWLRTHCVTEPYIIATNRQLSVMHPIYRLLHPHFRYTMEINALARESLINAGGIIETS…
>PtLOX20
NGLTKLREEELETLRGNDNGERKNGERIYDYDVYNDLGNPDSDPETARPVLGGKEHPYPRRCRTGRPRTESDPLTETRSSSFYVPRDEEFSEIKMGTFSAKTLKSVLHALVPSLSTAIVDSELGFPFFSSIDALFNEGINLPPLKKQGFWKDLLPNLFRAITDGTKDVLKFETPDTMERDRFFWFRDEEFARQTLSGLNPCSIKMVTEWPLRSKLDPEIYGPQESAITTEMVEQEIKGFMTCGQAVKDQKLFILDYHDLFLPFVSKIRELKGTTLYGSRTLFFLTHEGTLRPLAIELTRPPMDGKPQWKQVFRPAWHSTGVWLWRLAKAHVLAHESGYHQLISHWLRTHCCTEPYIIAANRQLSEMHPIYRLLHPHFRYTMEINALARQYLINAKGIIE…
>PtLOX3
NGLTKLRKEELETLRGNDNGERKKGERIYDYDVYNDLGNPDSDPETARPVLGGKEHPYPRRCRTGRPRTESDPLTETRSSSFYVPRDEEFSEVKMGTFSAKTLKSVLHALVPSLSTAIVDSELGFPFFSSIDALFNEGINLPPLKKQGFWKDLLPNLFRAITDGTKDVLKFETPDTMERDRFFWFRDEEFARQTLSGLNPCCIKMVTEWPLRSKLDPEIYGPQESAITAEMVEQEIKGFMTCGQAVKDQKLFILDYHDLFLPFVSTIRELKGTTLYGSRTLFFLTHEGTLRPLAIELTRPPMDGKPQWKQVFRPAWHSTGVWLWRLAKAHVLAHESGYHQLISHWLRTHCCTEPYIIAANRQLSEMHPIYRLLHPHFRYTMEINALARQYLISAKGVIE…
>PtLOX4
NGLTKLRKEELETLRGNDNGERKKGERIYDYDVYNDLGNPDSDPETARPVLGGKEHPYPRRCRTGRPRTESDPLTETRSSSFYVPRDEEFSEVKMGTFSAKTLKSVLHALVPSLSTAIVDSELGFPFFSSIDALFNEGINLPPLKKQGFWKDLLPNLFRAITDGTKDVLKFETPDTMERDRFFWFRDEEFARQTLSGLNPCCIKMVTEWPLRSKLDPEIYGPQESAITAEMVEQEIKGFMTCGQAVKDQKLFILDYHDLFLPFVSTIRELKGTTLYGSRTLFFLTHEGTLRPLAIELTRPPMDGKPQWKQVFRPAWHSTGVWLWRLAKAHVLAHESGYHQLISHWLRTHCCTEPYIIAANRQLSEMHPIYRLLHPHFRYTMEINALARQYLISAKGVIE…
>PtLOX5
AGLRALREKELRDLRGDGKGVRKLSDRIYDFDVYNDLGNPDKSVNLTRPSLGGKKIPFPRRCRTGRLPMDSDITAESRVEKPLPLYVPRDEQFEESKKNTFSAGRLKSVLHNIIPSLKATISAENHDFSGFSDIDILYKEGLLLKVGLQDEIWKNLPLPKVVTKIQESSEGLLKYDTPKILSRDKFAWLRDDEFARQAVSGVNPVSIESLKVFPPKSNLDPEIYGPQESAFKEEHILGHLNGLSVSQALEENKLFIIDYHDAYLPFLDRINALDGRKAYATRTMFFLTPLGTLKPIAIELSLPPAGPNSRSKRVVTPPMDATSNWVWQLAKAHVCSNDAGVHQLVNHWLRTHASLEPFILAAHRQMSAMHPIFKLLDPHMRYTLEINALARQNLINADG…
>PtLOX6
AGLKALRDKELSNLRGDGKGVRKMSDRIYDFDVYNDLGNPDKGNHLVRPRLGGKAIPYPRRCRTGRLPMDSDINAESRVEKPTPLYVPRDEQFEESKQITFSNGRLRAVLHTLIPAIKASISADNQDFSSFSDIGVLYKEGLLLKVGLQDEIWKNLPLLKAVNKIQESGEGQLKYDTPKILSRDKLAWLRDDEFARETVSGINPVSIERLRVFPPRSSLDPEIYGPLESALKEEHILGHLNGLSVSQALEENKLFMIDYHDIYLPFLDRINALDGRKAYATRTIFFLTPLGTLKPVAIELSLPPAGPNSRSKRVVTPPVDATGSWIWQLAKAHVCSNDASVHQLVHHWLRTHASLEPFILAAHRQLSAMHPIFKLLDPHMRYTLEINALARQNLINGDG…
>PtLOX7
PAPLRKYREEELVKLRGDGKGELKEWDRVYDYAYYNDLGDPDKGAKYARPVLGGSSEYPYPRRGRTGRAPAKSDPNTESRLPLLMSLNIYVPRDERFGHLKLADFLAYALKSVAQFIKPELEALRDSTPNEFDSFADVLDLYEGGFKLPDGPLLENLKKNIPVEMLKEIIRTDGEGLFRFPKPQVIQESNSAWRTDEEFGREMLSGVNPVLIRRLEEFPPKSKLDSKLYGDQNSTITEEHIKDSLDGLSIDEAIEKNRMFILDHHDALMPYLRRINTTTTKTYASRTLLFLKDDGTLKPLVIELSLPHEEGDEFGAISKVYTPAEHGVEGSIWDLAKAYVAVNDSGYHQLISHFLNTHAVSEPFVIATNRQLSVLHPIYKLLEPHFRDTMNINALARQT…
>PtLOX8
PAPLRKYREEELVKLRGDGKGELKEWDRVYDYAYYNDLGDPDKGAKYVRPVLGGSSEYPYPRRGRTGRAPAKSDPNTESRLPLLMSLNIYVPRDERFGHLKLADFLAYALKSVAQFIKPELEALRDSTPNEFDSFAAVLDLYEGGFKLPDGPLLENLKKNIPVEMLKEIIRTDGEGLFRFPKPQVIQESNSAWRTDEEFGREMLSGVNPVIIRRLEEFPPKSKLDSKLYGDQNSTITEEHIKDSLDGLSIDEAIEKNRMFILDHHDALMPYLRRINTTTTKTYASRTLLFLKDDGTLKPLVIELSLPHEEGDEFGAISKVYTPAEHGVEGSIWDLAKAYVAVNDSGYHQLISHFLNTHAVSEPFVIATNRQLSVLHPIYKLLEPHFRDTMNINALARQT…
>PtLOX9
PAPLRKYREEELVKLRGDGKGELKEWDRVYDYAYYNDLGDPDKGAKYARPVLGGSSEYPYPRRGRTGRAPAKSDPNTESRQPLLMSLNIYVPRDERFGHLKMSDFLAYALKSVAQFIRPELEALCDSTPNEFDSFDDVLDLYEGGFKLPDGPLLENLTKNIPVEMLKEIIPTDGEGLFRFPKPQVIQESNSAWRTDEEFGREMLSGVNPVIIRRLEEFPPKSKLDSKLYGDQNSTITEEHIKDSLDGLSIDEAIEKNRMFILDHHDALMPYLRRINTTTTKTYASRTLLFLKDDGTLKPLVIELSLPHEEGDEFGAISKVYTPAEHGVEGSIWDLAKAYVAVNDSGYHQLISHFLNTHAVSEPFVIATNRQLSVLHPIYKLLEPHFRDTMNINALARQT…
>PvLOX1
PASLVKYRKEELENLRGDGTGERKEYDRIYDYAVYNDLGNPDKNKNLARTTLGGSSDFPYPRRGRTGRKSTRKDPKCEIPTSDTYIPRDENFGHLKSGDFLTYAIKSLTQNVLPTFQKAFGFNNEFDTFEDVRGLFEGGLYLPTDVISKISPIPVLKEILRTDGEQVLKFPPPHVIRVTKSAWMTDEEFGREMLAGVNPCLIQRLQEFPPKSKLDVTVYGDQTSTMTKEHLEINLGGLTVEEALHGNRLFILDHHDAFIPYLERINDLPTAKCYATRTILFLKDDNTLKPLAIELSLPNPGGKGANSRVILPADGGAESTIWLLAKAYVVVNDSCYHQLMSHWLNTHAVMEPFVIATNRHLSVLHPIYKLLLPHYRDTMNINALARQSLINAGGVIERS…
>PvLOX1b
TPLVKYRKEELENLRGDGTGQRKVSDRIYDYDVYNDLGNPDKSADLARPVLGGSSAYPYPRRGRTGRKASKRDPKSEAPASDTYIPRDENFGHLKSSDFLTYGIKSLAQSVLPQFQSAFGLNAEFDKFDDVRGFFEGGIHLPTDVISNISPLPVIKEIFRTDGEQVLKFPPPHVIQVSKSAWMTDEEFGREMLAGVNPCLIQRLQEFPPKSKLDASVYGDQTSTITKENLEINLGGLTVEEALNGNKLFILDHHDAFLPYLRKINDLPTAKSYATRTILFLKDDGTLKPLAIELSLPHPRGDEFGAVSRVILPADQGAESTIWLLAKAYVVVNDSCYHQLMSHWLNTHATIEPFVIATNRHLSVLHPIYKLLSPHYRDTMNINGLARQSLINAGGIIEQ…
>PvLOX2b
PAALVHYREEELKNLRGDGTGERVEHDRIYDYDVYNDLGNPDKAAALARPVLGGSTLPYPRRGRTGRAKTKKETDPNSEKPDDFVYLPRDEAFGHLKSSDFLAYALKSVSQDVLPVLTDAFDGSLLSLEFDNFAEVHKLYDGGVTLPTGFLSKYAPIPIVKEIFRSDGEQFLKYPPPKVMQVDKSAWMTDEEFARETIAGVNPNVIKILKEFPPRSTLDTQAYGDHTSIITKEHLEPKLGGLTVEQAIENKKLFILDHHDYLIPYLRRINSSTTKTYATRTIFFLKDDGTLAPLAIELSKPHSQGDEHGPVSEVYVPAYEGVEAYIWLLAKAYVVVNDSCYHQIVSHWLNTHAVVEPFVIATNRQLSVVHPVYKLLFPHYRDTMNINSLARKSLVNADG…
>PvLOX2c
PAPLLKYREAELKNVRGDGTGKREEWERIYDYDVYNDLGNPDKAAALARPVLGGSTLPYPRRGRTGRAKTKKDPNSEKPDDFVYLPRDEAFGHLKSSDFLAYALKSVSQDVLPVLTDAFDGSLLSLEFDNFAEVHKLYDGGVTLPTGFLSKYAPIPIVKEIFRSDGEQFLKYPPPKVMQVDKSAWMTDEEFARETIAGVNPNVIKILKEFPPRSTLDTQAYGDHTSIITKEHLEPKLGGLTVEQAIENKKLFILDHHDYLIPYLRRINSSTTKTYATRTIFFLKDDGTLAPLAIELSKPHPQGDEHGPVSEVYVPAYEGVEAYIWLLAKAYVVVNDSCYHQLVSHWLNTHAVVEPFVIATNRQLSVVHPVYKLLFPHYRDTMNINSLARKSLVNADGII…
>StLOX1
PELLRKYRENELLTLRGDGTGKREAWDRIYDYDIYNDLGNPDQGKENVRTTLGGSAEYPYPRRGRTGRPPTRTDPKSESRIPLILSTDIYVPRDERFGHLKMSDFLTYALKSIVQFILPELHALFDGTPNEFDSFEDVLRLYEGGIKLPQGPLFKALTAAIPLEMIRELLRTDGEGILRFPTPLVIKDSKTAWRTDEEFAREMLAGTNPVIISRLQEFPPKSKLDPEAYGNQNSTITAEHIEDKLDGLTVDEAMNNNKLFILNHHDLLIPYLRRINTTITKTYASRTLLFLQDNGSLKPLAIELSLPHPDGDQFGVTSKVYTPSDQGVESSIWQLAKAYVAVNDSGVHQLISHWLNTHAVIEPFVIATNRQLSVLHPIHKLLYPHFRDTMNINALARQI…
>StLOX2
PEPLRPYREQELLSLRGSGSGKLKEWDRVYDYRFYNDLGFPDKGPDYVRPVLGGSKEYPYPRRGRTSRRATKTGFADPMSESRLPPLGLDIYAPRDERFTPVKLSDFLAYAVKSLGQVLIPEIAALFDKTINEFDNFEDVLKLYEGGIKLPDHHLKKLRQCIPWEMLKELVRSDGEPFLKFPMPDVIKVDRSAWRTDEEFGREMLAGVNPVIIRRLQEFPPASKLDPEVYGNQTSSIKREHIEKNMDGLTVDEAIECNRLFILDHHDALLPYLRRINTTKTKTYATRTLLYLQDNGTLRPLAIELSLPHPQGDKHGATSLVFTPADEGVEGTVWQLAKAYAAVNDSGYHQLISHWLNTHATIEPFVIATIRHLSVLHPIFKLLQPHFRDTMYINALARQ…
>StLOX3
PEPLRNYREKELVNLRGNGNGKLEEWDRVYDYALYNDLGDPEKGKQYARTILGGSAEYPYPRRGRTGRKPTKADPKSESRIPLLMSLDIYVPRDERFGHIKLSDFLTYALKSIVQFLIPEFQALFDSTPDEFDSFEDVLKLYEGGIKLPQGPFLKALTDSIPLEILKEIIRTDGEGKFKFPTPQVIQEDKSSWRTDEEFAREMLAGVNPVIISRLQEFPPKSQLDSEVYGNQNSTITKEHIENTLDGLTIDDAIKTNRLYILNHHDILMPYVRRINTTNTKLYASRTLLFLQDDGTMKPVAIELSLPHPDGDELGAVSKVYTPADQGVEGSIWQLAKAYVAVNDSGVHQLISHWLNTHAAIEPFVIATNRQLSVLHPIHKLLHPHFRDTMNINALARQI…
>StLOX4
SRLREEELVTLRGDGIGERKVFERIYDYDVYNDLGEADSNNDDAKRPVLGGKELPYPRRCKTGRPRSKKDPLSETRSTFVYVPRDEAFSEVKSVAFSGNTVYSVLHAVVPALESVVTDPNLGFPHFPAIDSLFNVGVDLPGLGDKKSGLFNVVPRLIKAISDTRKDVLLFESPQLVQRDKFSWFRDVEFARQTLAGLNPYSIRLVTEWPLRSKLDPKVYGPPESEITKELIEKEIGNYMTVEQAVQQKKLFILDYHDLLLPYVNKVNELKGSMLYGSRTIFFLTPQGTLKPLAIELTRPPVDDKPQWKEVYSPNDWNATGAWLWKLAKAHVLSHDSGYHQLVSHWLRTHCCTEPYIIASNRQLSAMHPIYRLLHPHFRYTMEINALAREALINANGVIE…
>StLOX5
AGLKSLRERELRDLRGDGKGVRKLSDRIYDYDIYNDLGNPDKGIDFARPKLGGDDNVPYPRRCRSGRVPTDTDISAESRVEKPNPTYVPRDEQFEESKMNTFSTSRLKAVLHNLIPSLMASISSNNHDFKGFSDIDNLYSKGLLLKLGLQDEVLKKLPLPKVVSSIKEGDLLKYDTPKILSKDKFAWLRDDEFARQAIAGVNPVSIEKLQFFPPVSKLDPEIYGPQESALKEEHILGHLNGMTVQEALDANKLFIVDHHDVYLPFLDRINALDGRKAYATRTIFFLSDVGTLKPIAIELSLPQTGPSSRSKRVVTPPVCATGNWTWQIAKAHVCANDAGVHQLVNHWLRTHASLEPFILAAHRQLSAMHPIYKLLDPHMRYTLEINGLARQSLINADGV…
>TaLOX1
PAALKPYRDDELRNLRGDDQQGPYQEHDRVYRYDVYNDLGEGRPVLGGSADHPYPRRGRTGRKPNANDPSLESRLSLLEQIYVPRDEKFGHLKTSDFLGYSIKAITQGILPAVRTYVDTTPGEFDSFQDIINLYEGGIKLPNVPALEELRKQFPLQLIKDLLPVGGDSLLKLPVPHIIQADKQAWRTDEEFAREVLAGVNPVMITRLTEFPPKSSLDPSKFGDHTSTITAAHIEKNLEGLTVQQALESNRLYILEHHDRFMPFLIDVNNLPGNFIYATRTLFFLRGDGRLTPLAIELSEPVIQGGLTTAKSKVYTPVPSGSVEGWVWEFAKAYVAVNDSGWHQLVSHWLNTHAVMEPFVISTNRQLSVTHPVYKLLSPHYRDTMTINALARQTLINAGG…
>TaLOX2
PAALKPYRDDELRNLRGDDQQGPYEDHDRVYRYDVYNDLGDTRDVLGGSKDLPYPRRCRTGRKPSATKPDHESRLLPLVGNVYVPRDELFGHLKQSDFLGYTLKALVDGIIPATRTYADLSPGEFDSFADILKLYEGGIKLPNIPALEEVRKRFPLQLVKDLIPMGGDFLLKLPKPQIIKADEKAWMTDEEFAREMLAGVNPMMIKRLTEFPPKSTLDPSKYGDHTSTITEAHIGKSLEGLTVEQTLAGNRLYIVDQHDNLMPFLVDINNLDGSFVYATRTLLFLRGDGTLAPVAIELSSPLIQGDLTTAKSTVYTPRHAGVEGWIWQLAKAYASVNDYGWHQLISHWLNTHAVMEPFVIATNRQLSVTHPVHKLLHPHYRDTMNINARARGLLINAGG…
>VvLOXA
SGLKEIREKELVTLRGNGQGERNSYDRIYDYDVYDDLGDPDSSPELTRPVLGGSKQYPYPRRCRTGRPMSKIDPKAETRSSTVYVPRDEAFSDVKELTFSTNTLYSALHAVVPAIESVITDTSLGFPLFTKIDELYNEGINVPNLKKHKVLQDILPRLVRAITNSTDSLLQFETPQLLLRDKFSWFRDEEFSRQTLAGLNPYSIQLVKEWPLKSTLDPKIYGPPESAITTEIVEREIRGFMTVDEALKQKKLFIIDYHDILLPYVSEVRQIKGTTLYGSRALFFLGPDNTLKPLAIELVRPPMGGKPQWKQVFTPSWEATGSWLWKLAKTHFLAHDTGYHQLVSHWLRTHCVTEPYIIATNRQLSAMHPIYRLLHPHFRYTMEINALAREALINADGII…
>VvLOXC
AGLRALREQELRDLRGDGKGVRKLSDRIYDYDVYNDLGNPDNGINSARPMLGGEKIPFPRRCRTGRPPSETDMHAESRVEQPFPMYVPRDEQFEEVKQDTFSDMRAKAVLHNLIPGLKASMLADKQDFKLFTDIDCLYKDDSKVGLHDEQLKKLPLPPKVIDTIQESSQGIFRYNTPKILTKDKFAWLRDDEFARQAIAGINPVNIEKLKVFPPVSNLDPEIHGPQESALKEEHIVGHLNGMTIEQALEENKLFIVDFHDIYLPFLDRINSLDGRKAYATRTIFFLTPVGTLKPIAIELSLPPSAPITRAKRVITPPVDATSDWTWKLAKAHVCSNDAGVHQLVNHWLRTHACMEPFILAAHRQLSAMHPIFKLLDPHMRYTLEINGMARQTLINADGV…
>VvLOXO
AGLRALREKELRDLRGDGKGVRKSSDRIYDYDVYNDLGNPDNGINSARPMLGGEKIPFPRRCRTGRPPSKTDMHAESRVELPFPMYVPRDEQFEEVKQDTFSDMRAKAVLHNLIPGLKASMLADKQDFKLFTDIDCLYKDDSKVGLHDEQLKKLPLPPKVIDTIQESRQGIFRYNTPKILTKDKFAWLRDDEFARQAIAGINPVNIEKLKVFPPVSNLDPEVHGPQESALKEEHIVGHLNGMTIEQALEENKLFIVDFHDIYLPFLDRINSLDGRKAYATRTIFFLTPVGTLKPIAIELSLPPSAPITRAKRVITPPVDATSDWTWKLAKAHVCSNDAGVHQLVNHWLRTHACMEPFILAAHRQLSAMHPIFKLLDPHMRYTLEINGMARQTLINADGV…
>ZmLOX1
PAALKPYRDDELRNLRGDDQQGPYQEHDRVYRYDVYNDLGEPDGGNPRPILGGSADHPYPRRCRTGRKPTKTDPNSESRLSLVEQIYVPRDERFGHLKMSDFLGYSIKAITQGIIPAVRTYVDTTPGEFDSFQDIINLYEGGIKLPKIQALEDMRKLFPLQLVKDLLPAGGDYLLKLPIPQIIQEDKNAWRTDEEFAREVLAGVNPMVITRLTEFPPKSTLDPSKYGDHTSTITAEHIEKNLEGLTVQQALDGNRLYILDHHDRFMPFLIDVNNLEGNFIYATRTLFFLRGDGRLAPLAIELSEPYIDGDLTVAKSKVYTPASSGVEAWVWQLAKAYVAVNDSGWHQLVSHWLNTHAVMEPFVIATNRQLSVTHPVHKLLSSHFRDTMTINALARQTLI…
>ZmLOX2
PAALKPYRDDELRNLRGDDQQGPYQEHDRVYRYDVYNDLGLPDSGNPRPVLGGTKELPYPRRCRTGRKPTKSDPNSESRLTLVDGDVYVPRDERFGHIKKSDFYGYAIKALVNAVIPAIRTYVDLSPGEFDSFKDIMKLYEGGIQLPKIPALEDLRKQFPLELVKDVLPVGGDYLLKLPMPQIIKEDKTGWMTDEEFGREILAGVNPMLVKRLTEFPPRSSLDPSKYGDHTSTIREADLENKLEGLTVQQALHGNRLYILDHHDNFMPFLVRVNSLEGNFIYATRTVLFLRGDGTLVPVAIELSLPELRDGLTTAKSTVYTPKSTTGAEAWVWHLAKAYANVNDYCWHQLISHWLNTHAVMEPFVIATNRQLSVTHPVHKLLLPHYRDTMNINSNARQM…
