# Supplementary material for: The Lipoxygenase Gene Family in Poplar: Identification, Classification, and Expression in Response to MeJA Treatment
Source: PLoS One. 2015 Apr 30;10(4):e0125526. doi: 10.1371/journal.pone.0125526 (PMC4415952; doi:10.1371/journal.pone.0125526)
Supplement: S5 Table — Conserved motifs and the sequence logos were generated using the MEME search tool. (XLS) [file pone.0125526.s007.xls]

## Sheet: Sheet1
Sequence logos for the conserved motifs of Populus LOX proteins.
MOTIF	WIDTH		BEST POSSIBLE MATCH
1	104		TPCWHGTECWIWQLAKAHVCANDSGYHQLISHWLRTHCCMEPFIIATNRQLSVMHPIYKLLHPHFRYTMNINALARQILINAGGIIETCFFPGKYCMEMSSVAY	Lipoxygenase
2	113		QPHGVRLMIEDYPYANDGLEIWSAIKEWVRDYCNHYYPDDSMVQSDSELQAWWTEVRNVGHGDKCDEPWWPKMQTREDLIDTCTTIIWVASAHHAAVNFGQYPYAGYFPNRPT	Lipoxygenase
3	67		RIFFTNKSYLPCQTPAGLRKYREEELVNLRGNGKGERKEWDRIYDYDYYNDLGNPDKGQEYARPVLG	Lipoxygenase
4	211		SDPNTESRQPLLMSLNIYVPRDERFGHLKMADFLAYALKSVAQFIKPELEALCDSTPNEFDSFDDVLDLYEGGFKLPDGPLLENLKKNIPVEMLKEIIRTDGEGLFRFPKPQVIQESNSAWRTDEEFGREMLSGVNPVIIRRLEEFPPKSKLDSKLYGDQNSTITEEHIKDSLDGLSIDEAIEKNRMFILDHHDALMPYLRRINTTTTKTY	Lipoxygenase
5	29		PSQLQATLGMALIEVLSRHSPDEVYLGQR	Lipoxygenase
6	33		ATFTWDEDFGVPGAILVRNNHHSEFYLKTVTLE	Lipoxygenase
7	45		GGEDLLKFETPQVMKRDKFAWFRDEEFARQMLAGVNPCCIQMVQE	Lipoxygenase
8	29		ASRTLFFLTDDGTLKPLAIELSLPHMDGD	Lipoxygenase
9	59		YVPRDERFSEVKMNTFSAKTLKSVLHALIPSISSACDCSNNGFPCFSDIDALYNEGINL	Lipoxygenase
10	28		IMDMNKDPKWKNRCGAGVVPYELLVPTS	Lipoxygenase
11	21		WRFDEQALPADLIKRGMAVED	Lipoxygenase
12	28		GKEHPYPRRCRTGRPRTESDPNCETRVE	Lipoxygenase
13	29		MTCKQAMKEMKLFILDYHDMYMPFLSRIN	Lipoxygenase
14	21		GFGCGPVHFVCNSWIYPCKDY	Lipoxygenase
15	15		EPGVTGRGIPNSVSI	Lipoxygenase
16	29		LCRRFMPEEGSPEYEEFKRNPQKYFLKTI	Lipoxygenase
17	21		WTADPEIQEAFEKFNGKLQEI	Lipoxygenase
18	21		WPLKSKLDPQIYGPQWSAITT	Lipoxygenase
19	21		ELLGQGVSLQLVSAENDPKSG
20	80		QLHQSHLSTKIPFLLPKPFIHGSGHASFPVYSRSLSTKANKKVRVGYKHGSIKSIASVTQQSTDVKAVVTVKQTVVDFWT
