# Supplementary material for: The Lipoxygenase Gene Family in Poplar: Identification, Classification, and Expression in Response to MeJA Treatment
Source: PLoS One. 2015 Apr 30;10(4):e0125526. doi: 10.1371/journal.pone.0125526 (PMC4415952; doi:10.1371/journal.pone.0125526)
Supplement: S6 Table — (XLSX) [file pone.0125526.s008.xlsx]

## Sheet: S4
Name	WoLF PSort	TargetP	ProtComp	Cell-PLoc	Chloroplast. Transit peptide
PtLOX1	Chloroplast.	Mitochondrion	Cytoplasm.	Chloroplast.
PtLOX2	Chloroplast.	Mitochondrion	Chloroplast.	Chloroplast.	Y
PtLOX3	Chloroplast.	Chloroplast	Chloroplast.	Chloroplast.	Y
PtLOX4	Chloroplast.	Chloroplast	Chloroplast.	Chloroplast.	Y
PtLOX5	Cytoplasm.	Chloroplast	Chloroplast.	Chloroplast.	Y
PtLOX6	Cytoplasm.	Any other location	Chloroplast.	Chloroplast.	Y
PtLOX7	Cytoplasm.	Any other location	Cytoplasm.	Cytoplasm.
PtLOX8	Cytoplasm.	Any other location	Cytoplasm.	Cytoplasm.
PtLOX9	Cytoplasm.	Any other location	Cytoplasm.	Cytoplasm.
PtLOX10	Cytoplasm.	Any other location	Cytoplasm.	Cytoplasm.
PtLOX11	Cytoplasm.	Any other location	Cytoplasm.	Cytoplasm.
PtLOX12	Chloroplast.	Mitochondrion	Chloroplast.	Chloroplast.	Y
PtLOX13	Chloroplast.	Chloroplast	Chloroplast.	Chloroplast.	Y
PtLOX14	Chloroplast.	Mitochondrion	Chloroplast.	Chloroplast.	Y
PtLOX15	Cytoplasm.	Any other location	Cytoplasm.	Cytoplasm.
PtLOX16	Cytoplasm.	Any other location	Cytoplasm.	Cytoplasm.
PtLOX17	Cytoplasm.	Any other location	Cytoplasm.	Chloroplast.	Y
PtLOX18	Cytoplasm.	Any other location	Cytoplasm.	Chloroplast.
PtLOX19	Cytoplasm.	Any other location	Cytoplasm.	Chloroplast.
PtLOX20	Chloroplast.	Chloroplast	Chloroplast.	Chloroplast.	Y
