# Supplementary material for: The Lipoxygenase Gene Family in Poplar: Identification, Classification, and Expression in Response to MeJA Treatment
Source: PLoS One. 2015 Apr 30;10(4):e0125526. doi: 10.1371/journal.pone.0125526 (PMC4415952; doi:10.1371/journal.pone.0125526)
Supplement: S7 Table — Genomic sequences were obtained from Phytozome (http://www.phytozome.net/). (XLS) [file pone.0125526.s009.xls]

## Sheet: Sheet1
A complete list of 20 LOX gene sequences in the present study.
Name	Sequenced ID	Length(a.a.)	Location coordinates	Chr.
Ptlox1	Potri.001G015300	898	1076313 - 1081197	1
Ptlox2	Potri.001G015400	902	1090420 – 1098069	1
Ptlox3	Potri.001G015500	898	1105670 - 1110895	1
Ptlox4	Potri.001G015600	898	1118168 - 1123930	1
Ptlox5	Potri.001G167700	923	14106872 - 14112847	1
Ptlox6	Potri.003G067600	925	9576888 - 9583048	3
Ptlox7	Potri.005G032400	866	2425802 - 2431106	5
Ptlox8	Potri.005G032600	796	2435033 - 2439658	5
Ptlox9	Potri.005G032700	866	2451619 - 2456194	5
Ptlox10	Potri.005G032800	863	2462946 - 2469256	5
Ptlox11	Potri.008G151500	880	10276751 - 10281394	8
Ptlox12	Potri.008G178000	927	12146645 - 12151320	8
Ptlox13	Potri.009G022400	901	3421114 - 3425183	9
Ptlox14	Potri.010G057100	926	8651258 – 8655916	10
Ptlox15	Potri.010G089500	881	11305668 - 11310367	10
Ptlox16	Potri.013G022000	871	1454479 – 1459136	13
Ptlox17	Potri.013G022100	862	1461474 – 1466287	13
Ptlox18	Potri.014G018200	860	1725218 – 1731715	14
Ptlox19	Potri.014G177200	860	14542431 - 14547953	14
Ptlox20	Potri.017G046200	898	3854572 - 3860007	17
