# Supplementary material for: The Lipoxygenase Gene Family in Poplar: Identification, Classification, and Expression in Response to MeJA Treatment
Source: PLoS One. 2015 Apr 30;10(4):e0125526. doi: 10.1371/journal.pone.0125526 (PMC4415952; doi:10.1371/journal.pone.0125526)
Supplement: S8 Table — YL, young leaves; ML, mature leaves; RT, roots; IN, internodes; ND, nodes. (XLSX) [file pone.0125526.s010.xlsx]

## Sheet: ylml
Name	ND	ML	YL	RT	IN
Ptlox1	2.27	0.26	0	0	-0.32
Ptlox2	0	5	4.27	-0.58	-0.55
Ptlox3	1.26	0	-0.01	-2.38	0.3
Ptlox4	0.25	1.22	0	-1.12	-0.25
Ptlox5	0.13	0.24	0	-0.18	-0.48
Ptlox6	-0.61	0.89	1.33	0	-0.21
Ptlox7	0	0.04	-0.3	1.51	-0.23
Ptlox9	0	-0.05	-0.22	1.96	0.01
Ptlox10	0.11	0	-0.32	0.49	-0.21
Ptlox11	0.06	-0.33	-0.56	0	0.67
Ptlox12	0.39	-0.68	-0.71	0.47	0
Ptlox13	0	-0.26	0.62	0.92	-0.19
Ptlox14	0.79	-0.72	-0.48	0.32	0
Ptlox15	0.33	0	-0.34	-0.23	0.21
Ptlox16	0.08	0	-0.03	0.28	-0.04
Ptlox17	-0.08	0	0.95	0.4	-0.5
Ptlox18	0.17	-0.33	0.15	-0.59	0
Ptlox19	0.17	-0.33	0.15	-0.59	0
Ptlox20	0.25	1.22	0	-1.12	-0.25
