# Supplementary material for: The Lipoxygenase Gene Family in Poplar: Identification, Classification, and Expression in Response to MeJA Treatment
Source: PLoS One. 2015 Apr 30;10(4):e0125526. doi: 10.1371/journal.pone.0125526 (PMC4415952; doi:10.1371/journal.pone.0125526)
Supplement: S9 Table — YL, young leaves; ML, mature leaves; RT, roots; FC, female catkins; MC, male catkins; XL, xylem. CL, continuous lightgrown seedling, EL, etiolated dark-grown seedling transferred to light for 3 h, DS, dark-grown seedlings, Etiolated seedling. (CSV) [file pone.0125526.s011.csv]

Name	CL	DL	DG	YL	RT	DX	FC	MC	ML
PtLOX1	54.48223333	78.35646667	69.03703333	49.7472	82.44036667	27.4093	92.74766667	127.5126	137.5228667
PtLOX2	968.4786667	100.3470333	47.00473333	1971.556667	26.19277667	27.95051	13.73409	42.45506667	3371.326667
PtLOX3	147.2296667	71.98413333	115.7184	1140.714333	4.21255	36.36259	63.8428	62.47733333	230.1626667
PtLOX4	57.00933333	69.80653333	127.0256667	923.5583333	37.94379	144.6199	49.57316667	125.1332333	320.6273333
PtLOX5	60.1818	35.61446667	24.34423333	44.45154	84.81553333	66.96463333	131.0876667	131.2712333	44.29563333
PtLOX6	60.1818	35.61446667	24.34423333	44.45154	84.81553333	66.96463333	131.0876667	131.2712333	44.29563333
PtLOX7	4283.573333	1961.982667	1421.336667	464.2286667	2457.636667	212.1543333	9487.92	18899.26667	640.087
PtLOX8	4283.573333	1961.982667	1421.336667	464.2286667	2457.636667	212.1543333	9487.92	18899.26667	640.087
PtLOX9	4283.573333	1961.982667	1421.336667	464.2286667	2457.636667	212.1543333	9487.92	18899.26667	640.087
PtLOX10	5.53519	3.655046667	4.252176667	75.8566	83.3092	25.85297333	14.67258667	30.3272	15.89766333
PtLOX11	33.0109	49.21976667	50.08706667	86.704	66.9961	103.3880667	148.6845667	214.6883667	70.0238
PtLOX12	369.072	209.687	548.8453333	217.7828	2365.394667	112.6014	97.48966667	139.3231333	264.4927333
PtLOX13	270.8716667	172.3546667	37.82256667	89.86946667	22.8133	12.3841	50.84535333	160.623	57.70556667
PtLOX14	115.0252333	156.3383333	188.8006667	150.685	346.7456667	280.3763333	628.1163333	305.6043333	274.829
PtLOX15	4283.573333	1961.982667	1421.336667	464.2286667	2457.636667	212.1543333	9487.92	18899.26667	640.087
PtLOX16	52.40560333	31.28346667	51.21646667	99.82003333	35.30433333	116.5198	71.1103	346.4803333	90.11193333
PtLOX17	22.60507	33.84206667	10.85728	63.96939	31.5515	75.30046667	36.74046667	105.8927333	91.17033333
PtLOX18	22.60507	33.84206667	10.85728	63.96939	31.5515	75.30046667	36.74046667	105.8927333	91.17033333
PtLOX19	84.53543333	68.60376667	98.3027	12324.91667	41.06366667	91.50233333	40.87801333	406.678	4986.646667
