# Supplementary material for: The Lipoxygenase Gene Family in Poplar: Identification, Classification, and Expression in Response to MeJA Treatment
Source: PLoS One. 2015 Apr 30;10(4):e0125526. doi: 10.1371/journal.pone.0125526 (PMC4415952; doi:10.1371/journal.pone.0125526)
Supplement: S10 Table — CK: 0 days after inoculation with Marssonina brunnea; 2DMB: 2 days after inoculation with Marssonina brunnea; 7DMB: 7 days after inoculation with Marssonina brunnea. (CSV) [file pone.0125526.s012.csv]

Name	CK	2D	7D
PtLOX1	1.711891	1.8397345	1.77581275
PtLOX2	3.1397525	7.753154	5.44645325
PtLOX3	3.823588	7.0884135	5.45600075
PtLOX4	2.750016	6.245635	4.4978255
PtLOX5	1.643923	2.034979	1.839451
PtLOX6	1.643923	2.034979	1.839451
PtLOX7	9.946847	5.765586	7.8562165
PtLOX8	9.946847	5.765586	7.8562165
PtLOX9	9.946847	5.765586	7.8562165
PtLOX10	3.6751275	4.110501	3.89281425
PtLOX11	2.0401675	1.903285	1.97172625
PtLOX12	8.873493	7.2554	8.0644465
PtLOX13	2.292391	2.424536	2.3584635
PtLOX15	3.6238665	5.3796045	4.5017355
PtLOX16	9.946847	5.765586	7.8562165
PtLOX17	2.8559695	3.990747	3.42335825
PtLOX18	2.4671605	1.620351	2.04375575
PtLOX19	2.4671605	1.620351	2.04375575
PtLOX20	3.711791	6.6354645	5.17362775
