# Supplementary material for: The Lipoxygenase Gene Family in Poplar: Identification, Classification, and Expression in Response to MeJA Treatment
Source: PLoS One. 2015 Apr 30;10(4):e0125526. doi: 10.1371/journal.pone.0125526 (PMC4415952; doi:10.1371/journal.pone.0125526)
Supplement: S11 Table — CK: cell culture, control; MeJA, methyl jasmonate elicitation; wounding, sampled at 90 hours (W90h) or 1 week (W1W) after wounding. (CSV) [file pone.0125526.s013.csv]

Name	CK	MeJA	CK	ML(90h)	ML(1wk)	YL(1wk)	RT(90h)
PtLOX1	0.000856424	0.002314941	0.002281203	0.003622935	0.003763077	0.006482873	0.001084804
PtLOX2	0.000648806	0.009768428	0.097686876	0.612504315	0.581335659	0.259294151	0.001733611
PtLOX3	0.001282041	0.002667892	0.028147814	0.161578727	0.030509469	0.224549274	0.004334026
PtLOX4	0.003301127	0.003197318	0.082700747	0.395906811	0.087376046	0.555414548	0.003212889
PtLOX5	0.149479787	0.155324234	0.049222341	0.01439831	0.01336022	0.011393039	0.005008785
PtLOX6	0.149479787	0.155324234	0.049222341	0.01439831	0.01336022	0.011393039	0.005008785
PtLOX7	0.318210955	0.580157426	0.381729095	0.065726676	0.079730512	0.137967368	2
PtLOX8	0.318210955	0.580157426	0.381729095	0.065726676	0.079730512	0.137967368	2
PtLOX9	0.318210955	0.580157426	0.381729095	0.065726676	0.079730512	0.137967368	2
PtLOX10	0.001365089	0.002813224	0.008062067	0.00460912	0.018799812	0.001001757	0.010453568
PtLOX11	0.010126569	0.020471137	0.01381698	0.009503715	0.018306719	0.018721955	0.013287554
PtLOX12	0.15216325	0.173714001	0.085586638	0.006545158	0.0502228	0.034692972	0.052226314
PtLOX13	0.003830553	0.003591792	0.004507907	0.004910166	0.00460912	0.001583087	0.009918951
PtLOX15	0.013874074	0.009654238	0.037041651	0.036426582	0.054224638	0.040599705	0.018841336
PtLOX16	0.318210955	0.580157426	0.381729095	0.065726676	0.079730512	0.137967368	2
PtLOX17	0.009451811	0.014543643	0.010349759	0.018379386	0.00783758	0.021851797	0.010967422
PtLOX18	0.000544997	0.001043281	0.004940011	0.002636749	0.011548753	0.009742476	0.000643616
PtLOX19	0.000544997	0.001043281	0.004940011	0.002636749	0.011548753	0.009742476	0.000643616
PtLOX20	0.005361735	0.007059013	0.06668691	0.411556019	0.07982913	0.469050641	0.005325402
